# Supplementary material for: VHL regulates the sensitivity of clear cell renal cell carcinoma to SIRT4-mediated metabolic stress via HIF-1α/HO-1 pathway
Source: Cell Death Dis. 2021 Jun 16;12(7):621. doi: 10.1038/s41419-021-03901-7 (PMC8209205; doi:10.1038/s41419-021-03901-7)
Supplement: Supplementary file 1 — Sub 1 [file 41419_2021_3901_MOESM1_ESM.txt]

Query	Statistic	P-value	FDR (BH)	Event_SD	Event_TD
A1BG	0.05199712	0.230746076	0.328040207	533	533
A1CF	0.048707516	0.261638592	0.363073751	533	510
A2BP1	0.071327471	0.099979686	0.166105659	533	264
A2LD1	0.104769649	0.015529936	0.03428252	533	533
A2ML1	0.115275634	0.007722158	0.018919662	533	249
A2M	-0.141634846	0.00104264	0.003316281	533	533
A4GALT	0.02044232	0.63772015	0.723862641	533	533
A4GNT	0.039527694	0.362410688	0.469889186	533	512
AAA1	-0.076546086	0.07745528	0.133970055	533	86
AAAS	0.342912327	3.75E-16	2.61E-14	533	533
AACSL	0.147663242	0.000626599	0.002110191	533	516
AACS	-0.050639091	0.243170656	0.342371648	533	533
AADACL2	-0.01928424	0.656892703	0.739599024	533	36
AADACL3	0.063161369	0.145330644	0.226145924	533	46
AADACL4	-0.017717683	0.683188378	0.760989862	533	156
AADAC	-0.043227675	0.319196213	0.425527264	533	255
AADAT	0.222407282	2.13E-07	1.75E-06	533	533
AAGAB	-0.037400012	0.388841243	0.496274176	533	533
AAK1	-0.230607333	7.28E-08	6.66E-07	533	533
AAMP	0.111825507	0.00977356	0.023084381	533	533
AANAT	-0.132776641	0.002127714	0.006205526	533	410
AARS2	0.145315493	0.000765799	0.002524569	533	533
AARSD1	0.225702805	1.39E-07	1.19E-06	533	533
AARS	0.064246729	0.138526844	0.217151061	533	533
AASDHPPT	-0.026056514	0.548339002	0.648250407	533	533
AASDH	-0.001305601	0.97601012	0.982668136	533	533
AASS	0.03633573	0.402490003	0.510173288	533	533
AATF	-0.076820632	0.076394986	0.132460591	533	533
AATK	-0.087690364	0.04300763	0.081683702	533	533
ABAT	0.128586241	0.002939168	0.008207604	533	533
ABCA10	0.16916299	8.69E-05	0.000371381	533	529
ABCA11P	0.100159321	0.020736558	0.043965095	533	532
ABCA12	-0.030921151	0.47623905	0.58086296	533	531
ABCA13	-0.155997611	0.000300133	0.00110469	533	429
ABCA17P	0.045124394	0.298404277	0.402915728	533	532
ABCA1	-0.091209699	0.035275172	0.06907355	533	533
ABCA2	0.034017492	0.433193967	0.540460278	533	533
ABCA3	-0.073360924	0.090651205	0.152874382	533	533
ABCA4	-0.209259604	1.09E-06	7.57E-06	533	531
ABCA5	0.273579301	1.33E-10	2.35E-09	533	533
ABCA6	-0.157400106	0.00026419	0.000984803	533	531
ABCA7	0.08601505	0.047163477	0.088443585	533	533
ABCA8	-0.038391739	0.376379222	0.484170043	533	530
ABCA9	-0.075703645	0.080783589	0.138738828	533	529
ABCB10	-0.134433793	0.001867778	0.005537138	533	533
ABCB11	0.035914148	0.407974777	0.515569429	533	189
ABCB1	0.016059145	0.711451369	0.783766771	533	533
ABCB4	-0.069848586	0.107231681	0.175660935	533	532
ABCB5	0.020667436	0.634020624	0.72069512	533	394
ABCB6	0.106128916	0.014232134	0.031765454	533	533
ABCB7	0.058468923	0.177708548	0.266133766	533	533
ABCB8	0.162021694	0.000172218	0.000678206	533	533
ABCB9	0.09870232	0.022670792	0.047389102	533	533
ABCC10	0.014709283	0.734751943	0.802680563	533	533
ABCC11	0.055466065	0.201069119	0.293211254	533	486
ABCC12	0.066572209	0.124775554	0.199552079	533	61
ABCC13	0.066539113	0.124963529	0.199820716	533	215
ABCC1	-0.191059108	8.93E-06	4.92E-05	533	533
ABCC2	0.023754437	0.584238971	0.678203007	533	533
ABCC3	-0.115540737	0.007581731	0.018623789	533	533
ABCC4	0.086526923	0.045859387	0.086335393	533	533
ABCC5	0.115154328	0.007787186	0.0190512	533	533
ABCC6P1	0.08350446	0.054018259	0.099172365	533	521
ABCC6P2	0.197235696	4.48E-06	2.68E-05	533	528
ABCC6	0.130115935	0.002614961	0.007433497	533	533
ABCC8	0.08384726	0.053036031	0.09759501	533	416
ABCC9	-0.197277296	4.45E-06	2.67E-05	533	533
ABCD1	0.068565493	0.113854701	0.185007006	533	533
ABCD2	-0.151956703	0.000430863	0.001517429	533	531
ABCD3	-0.029669927	0.494274674	0.598227856	533	533
ABCD4	0.31445338	1.07E-13	4.06E-12	533	533
ABCE1	-0.262823548	7.18E-10	1.05E-08	533	533
ABCF1	-0.130634066	0.002512767	0.00717086	533	533
ABCF2	-0.067721971	0.118380929	0.191068146	533	533
ABCF3	0.170827223	7.38E-05	0.00032171	533	533
ABCG1	0.13008373	0.002621437	0.00744723	533	533
ABCG2	-0.015449665	0.721940137	0.792613169	533	533
ABCG4	0.083764902	0.053270642	0.097973074	533	527
ABCG5	0.135041236	0.001780023	0.005318437	533	518
ABCG8	0.123252849	0.004375978	0.011590505	533	257
ABHD10	0.271255137	1.92E-10	3.25E-09	533	533
ABHD11	0.170450638	7.66E-05	0.000332298	533	533
ABHD12B	-0.176152513	4.33E-05	0.000200587	533	507
ABHD12	0.251573651	3.88E-09	4.82E-08	533	533
ABHD13	-0.237183176	2.99E-08	3.01E-07	533	533
ABHD14A	0.226130286	1.31E-07	1.13E-06	533	533
ABHD14B	0.239464077	2.18E-08	2.27E-07	533	533
ABHD15	-0.008780153	0.83973413	0.884083717	533	533
ABHD1	0.26354933	6.42E-10	9.47E-09	533	532
ABHD2	-0.097921357	0.023770521	0.049370282	533	533
ABHD3	0.104589544	0.015709462	0.034610606	533	533
ABHD4	0.239552813	2.15E-08	2.24E-07	533	533
ABHD5	-0.184041636	1.91E-05	9.71E-05	533	533
ABHD6	0.285306789	1.93E-11	4.25E-10	533	533
ABHD8	0.372186661	5.90E-19	1.04E-16	533	533
ABI1	-0.202814189	2.35E-06	1.51E-05	533	533
ABI2	-0.27271828	1.52E-10	2.64E-09	533	533
ABI3BP	-0.126550424	0.003427352	0.009373488	533	533
ABI3	-0.054876796	0.205904281	0.299072296	533	533
ABL1	-0.117838903	0.006456872	0.016205688	533	533
ABL2	-0.423247632	1.40E-24	1.29E-21	533	533
ABLIM1	-0.181482742	2.50E-05	0.000123527	533	533
ABLIM2	-0.193037011	7.18E-06	4.07E-05	533	533
ABLIM3	0.004576065	0.916059056	0.939453351	533	533
ABO	0.088287119	0.041603859	0.079479367	533	530
ABP1	-0.184413897	1.83E-05	9.37E-05	533	533
ABRA	-0.053277951	0.219446391	0.315423871	533	462
ABR	-0.076053441	0.079387823	0.136737792	533	533
ABT1	0.135632353	0.001698271	0.005102841	533	533
ABTB1	0.139127236	0.001281304	0.003979327	533	533
ABTB2	0.05588664	0.197669021	0.289404444	533	532
ACAA1	0.368258115	1.46E-18	2.12E-16	533	533
ACAA2	0.217725151	3.86E-07	2.97E-06	533	533		1
ACACA	-0.130727234	0.002494782	0.007125577	533	533
ACACB	0.205630061	1.69E-06	1.12E-05	533	533
ACAD10	0.206035908	1.61E-06	1.07E-05	533	533
ACAD11	0.024568012	0.571427497	0.667482148	533	533
ACAD8	0.314518122	1.06E-13	4.02E-12	533	533
ACAD9	0.147298912	0.000646538	0.002167922	533	533
ACADL	0.195945868	5.18E-06	3.06E-05	533	533
ACADM	0.060493202	0.163138734	0.247905453	533	533
ACADSB	0.164847199	0.000131815	0.000535628	533	533
ACADS	0.44339126	4.46E-27	8.89E-24	533	533
ACADVL	0.263112638	6.86E-10	1.00E-08	533	533
ACAN	-0.136076243	0.001639161	0.004944463	533	533
ACAP1	-0.043219369	0.319289286	0.425529071	533	532
ACAP2	-0.226029695	1.33E-07	1.15E-06	533	533
ACAP3	0.103756409	0.016563814	0.036223686	533	533
ACAT1	0.273897397	1.26E-10	2.25E-09	533	533
ACAT2	0.103866904	0.016448214	0.036025592	533	533
ACBD3	-0.322803571	2.16E-14	9.80E-13	533	533
ACBD4	0.310778655	2.13E-13	7.44E-12	533	533
ACBD5	0.10769404	0.012856796	0.029085417	533	533
ACBD6	0.03662109	0.398802627	0.506390915	533	533
ACBD7	0.052263409	0.228363522	0.325617501	533	532
ACCN1	0.026940982	0.534840945	0.636046491	533	491
ACCN2	0.014837052	0.732535604	0.801084151	533	533
ACCN3	0.063112777	0.145641116	0.22654161	533	515
ACCN4	-0.041913449	0.334144382	0.44063692	533	441
ACCN5	0.080614656	0.062914935	0.112553699	533	48
ACCSL	-0.036533776	0.399928727	0.507597003	533	125
ACCS	0.22912196	8.86E-08	7.96E-07	533	533
ACD	0.135403921	0.001729446	0.005184046	533	533
ACE2	0.043119089	0.320414485	0.426718345	533	532
ACER1	0.022711311	0.600857474	0.692232588	533	232
ACER2	-0.146741887	0.000678162	0.002264548	533	532
ACER3	-0.187381109	1.33E-05	7.04E-05	533	533
ACE	-0.053739074	0.215476897	0.310644909	533	533
ACHE	-0.048785125	0.260878418	0.362168448	533	533
ACIN1	0.04764841	0.272165149	0.37448483	533	533
ACLY	-0.311342516	1.91E-13	6.84E-12	533	533
ACMSD	0.020979329	0.628910085	0.716687304	533	525
ACN9	0.183457737	2.03E-05	0.000102668	533	533
ACO1	0.067904556	0.117389454	0.189802214	533	533
ACO2	0.221203215	2.48E-07	2.00E-06	533	533
ACOT11	0.213243415	6.74E-07	4.90E-06	533	533
ACOT12	0.107928527	0.012661179	0.02871054	533	237
ACOT13	0.286440635	1.59E-11	3.59E-10	533	533
ACOT1	0.442426413	5.92E-27	9.95E-24	533	533
ACOT2	0.341048527	5.53E-16	3.69E-14	533	533
ACOT4	0.338120912	1.01E-15	6.46E-14	533	533
ACOT6	0.377860655	1.56E-19	3.42E-17	533	524
ACOT7	0.04548246	0.294582702	0.39866358	533	533
ACOT8	0.378195821	1.44E-19	3.19E-17	533	533
ACOT9	-0.108828035	0.011934928	0.027328058	533	533
ACOX1	0.017453581	0.687660608	0.764788161	533	533
ACOX2	0.180725685	2.70E-05	0.000132714	533	533
ACOX3	0.001337049	0.975432456	0.982254003	533	533
ACOXL	0.025801153	0.552267112	0.651099638	533	461
ACP1	0.121112729	0.005112587	0.013237174	533	533
ACP2	0.058066952	0.18071332	0.269592231	533	533
ACP5	0.066803782	0.123466472	0.197866333	533	533
ACP6	0.283757324	2.50E-11	5.39E-10	533	533
ACPL2	-0.073131541	0.091667227	0.154289024	533	533
ACPP	-0.06393909	0.140430001	0.219639103	533	531
ACPT	-0.047100234	0.27772554	0.38062881	533	90
ACRBP	-0.020931079	0.62969954	0.717321896	533	533
ACRC	0.041898355	0.33431864	0.440751387	533	532
ACRV1	0.098194316	0.023381013	0.048656741	533	387
ACR	0.101265262	0.01936572	0.041482684	533	521
ACSBG1	0.069856143	0.107193597	0.175612817	533	531
ACSBG2	0.210002148	1.00E-06	7.00E-06	533	489
ACSF2	0.082792405	0.056106944	0.1022196	533	533
ACSF3	0.080243936	0.064139082	0.114412862	533	533
ACSL1	0.139341991	0.001259049	0.003915033	533	533
ACSL3	-0.267451087	3.50E-10	5.55E-09	533	533
ACSL4	-0.259943827	1.11E-09	1.56E-08	533	533
ACSL5	-0.192253269	7.83E-06	4.39E-05	533	533
ACSL6	-0.070106654	0.105937102	0.173893497	533	526
ACSM1	0.073792001	0.088766262	0.150171121	533	528
ACSM2A	0.105066353	0.015238108	0.033715841	533	530
ACSM2B	0.085806807	0.047702843	0.08922264	533	525
ACSM3	0.154747344	0.000335976	0.001217935	533	533
ACSM4	-0.042818927	0.323797873	0.430172751	533	75
ACSM5	0.04386274	0.312131764	0.417734719	533	533
ACSS1	0.26928976	2.62E-10	4.30E-09	533	533
ACSS2	0.298082471	2.13E-12	5.88E-11	533	533
ACSS3	0.048874628	0.260003632	0.361406697	533	533
ACTA1	-0.079433215	0.066884545	0.118482034	533	493
ACTA2	-0.139552829	0.001237545	0.003852328	533	533
ACTBL2	-0.095976649	0.026711509	0.054623383	533	318
ACTB	-0.121709156	0.004896817	0.012785251	533	533
ACTC1	-0.006064609	0.888908919	0.919660731	533	527
ACTG1	-0.192485168	7.63E-06	4.29E-05	533	533
ACTG2	-0.093153411	0.031536101	0.062970974	533	533
ACTL6A	-0.016947174	0.696266405	0.772143246	533	533
ACTL6B	0.003350005	0.938496657	0.955464578	533	15
ACTL7A	0.012762756	0.768779835	0.829019891	533	71
ACTL7B	0.000468614	0.991388291	0.993556876	533	132
ACTL8	-0.085486304	0.048543069	0.090416681	533	156
ACTL9	0.093020988	0.031779617	0.06334869	533	43
ACTN1	-0.222288611	2.16E-07	1.77E-06	533	533
ACTN2	-0.003634994	0.933276187	0.951591455	533	526
ACTN3	-0.141739229	0.001033658	0.003290826	533	443
ACTN4	-0.100039402	0.02089015	0.04422648	533	533
ACTR10	0.161720147	0.000177157	0.000694536	533	533
ACTR1A	0.109605809	0.011336915	0.026199801	533	533
ACTR1B	0.191083569	8.91E-06	4.92E-05	533	533
ACTR2	-0.370317669	9.09E-19	1.49E-16	533	533
ACTR3B	0.242580099	1.41E-08	1.52E-07	533	533
ACTR3C	0.184435899	1.83E-05	9.36E-05	533	533
ACTR3	-0.317346744	6.18E-14	2.52E-12	533	533
ACTR5	0.212939643	6.99E-07	5.06E-06	533	533
ACTR6	0.097061261	0.025034792	0.051629297	533	533
ACTR8	-0.012353865	0.775987104	0.834603306	533	533
ACTRT1	0.066798829	0.123494359	0.197895292	533	68
ACTRT2	0.000859959	0.984197263	0.987970951	533	6
ACVR1B	0.07937767	0.067076127	0.118758795	533	533
ACVR1C	0.125928396	0.003590563	0.009768173	533	531
ACVR1	-0.065934963	0.128433652	0.204300008	533	533
ACVR2A	-0.051372113	0.236407218	0.33459125	533	533
ACVR2B	0.015383756	0.723077555	0.793625547	533	533
ACVRL1	-0.057457871	0.185337694	0.275071805	533	533
ACY1	0.266256778	4.22E-10	6.51E-09	533	533
ACY3	0.083856038	0.053011074	0.097566899	533	530
ACYP1	0.284574449	2.18E-11	4.73E-10	533	533
ACYP2	0.079204385	0.067676697	0.11960152	533	532
ADAD1	0.046318616	0.285786427	0.389294452	533	17
ADAD2	-0.058278234	0.179129307	0.26773263	533	337
ADAL	0.268997048	2.75E-10	4.46E-09	533	533
ADAM10	-0.219458433	3.10E-07	2.44E-06	533	533
ADAM11	0.073400117	0.090478513	0.15263233	533	528
ADAM12	-0.223525437	1.84E-07	1.54E-06	533	533
ADAM15	-0.085843487	0.047607466	0.089102117	533	533
ADAM17	-0.413974866	1.75E-23	1.21E-20	533	533		1
ADAM18	0.060849695	0.160668648	0.245038529	533	362
ADAM19	-0.224958775	1.53E-07	1.30E-06	533	533
ADAM20	0.071614717	0.098617426	0.164261353	533	494
ADAM21P1	0.011172775	0.796911703	0.850446957	533	387
ADAM21	-0.014000341	0.747089139	0.811931215	533	513
ADAM22	0.0507353	0.242275308	0.341444907	533	532
ADAM23	-0.15136668	0.000453885	0.001589072	533	514
ADAM28	-0.168656744	9.13E-05	0.000388701	533	533
ADAM29	-0.024252217	0.57638452	0.671909763	533	365
ADAM2	0.132423888	0.002187149	0.006354964	533	46
ADAM30	0.052563927	0.225695767	0.322612279	533	58
ADAM32	0.020160843	0.642358575	0.727660937	533	504
ADAM33	-0.083148117	0.055055293	0.100713217	533	500
ADAM3A	0.031404106	0.469374984	0.574751278	533	10
ADAM5P	0.034158279	0.43129162	0.538586866	533	62
ADAM6	-0.15510392	0.000325366	0.001184587	533	533
ADAM7	0.100438832	0.020382362	0.04332434	533	138
ADAM8	-0.15286054	0.000397695	0.001410721	533	533		1
ADAM9	-0.153466976	0.000376791	0.001346999	533	533
ADAMDEC1	-0.146934398	0.000667074	0.002231587	533	530
ADAMTS10	-6.86E-06	0.999873976	0.999913507	533	533
ADAMTS12	-0.218087741	3.69E-07	2.85E-06	533	533
ADAMTS13	0.106025661	0.014327259	0.031938871	533	532
ADAMTS14	-0.164508754	0.000136136	0.000550744	533	533
ADAMTS15	-0.087812684	0.042716683	0.081268933	533	531
ADAMTS16	0.038668748	0.37294274	0.480577391	533	523
ADAMTS17	0.150679849	0.000482125	0.001676586	533	532
ADAMTS18	0.051153707	0.238408386	0.336919182	533	529
ADAMTS19	-0.025745682	0.553122216	0.651828684	533	140
ADAMTS1	-0.249145935	5.52E-09	6.59E-08	533	533
ADAMTS20	-0.04828995	0.265754816	0.367394825	533	344
ADAMTS2	-0.19925001	3.56E-06	2.18E-05	533	532
ADAMTS3	-0.032406348	0.455306103	0.561256695	533	533
ADAMTS4	-0.181119638	2.59E-05	0.00012793	533	533
ADAMTS5	-0.125154334	0.003803497	0.010277626	533	533
ADAMTS6	-0.108497836	0.012197132	0.027843052	533	532
ADAMTS7	-0.084210627	0.052011164	0.096015847	533	533
ADAMTS8	-0.099507289	0.021583674	0.045465547	533	531
ADAMTS9	-0.276326689	8.51E-11	1.58E-09	533	533
ADAMTSL1	-0.02310569	0.594549425	0.68684939	533	533
ADAMTSL2	-0.047474287	0.273923059	0.376415469	533	533
ADAMTSL3	-0.018509604	0.669845055	0.750606252	533	533
ADAMTSL4	0.040760752	0.347619811	0.454394227	533	533
ADAMTSL5	-0.028082201	0.517675026	0.620957447	533	532
ADAP1	0.123682235	0.00424029	0.01128151	533	533
ADAP2	-0.163865938	0.000144712	0.000581704	533	533
ADARB1	-0.139330918	0.001260187	0.00391797	533	533
ADARB2	-0.063088695	0.145795173	0.226763744	533	446
ADAR	-0.337246906	1.21E-15	7.51E-14	533	533
ADAT1	-0.162155972	0.00017006	0.000670889	533	533
ADAT2	0.094571158	0.029027444	0.058610201	533	533
ADAT3	0.155070172	0.000326357	0.001187335	533	532
ADA	-0.122751712	0.004539294	0.011958654	533	533
ADCK1	0.220709439	2.65E-07	2.12E-06	533	533
ADCK2	0.165041072	0.000129398	0.000527188	533	533
ADCK4	0.180239213	2.84E-05	0.000138695	533	533
ADCK5	0.262082013	8.04E-10	1.16E-08	533	532
ADCY10	0.155627706	0.000310347	0.0011373	533	512
ADCY1	-0.091088796	0.035519721	0.069464693	533	533
ADCY2	-0.087269997	0.044020269	0.083398197	533	526
ADCY3	-0.305666834	5.45E-13	1.74E-11	533	533
ADCY4	0.008249925	0.849293161	0.891156613	533	533
ADCY5	0.054826296	0.20632254	0.299593466	533	532
ADCY6	0.00222067	0.959207716	0.970521399	533	533
ADCY7	-0.213143887	6.82E-07	4.95E-06	533	533
ADCY8	-0.007240128	0.867558041	0.90425017	533	440
ADCY9	0.041663187	0.337041114	0.443644258	533	533
ADCYAP1R1	-0.059300896	0.171607582	0.258436967	533	242
ADCYAP1	-0.005993273	0.890207356	0.920433404	533	528
ADC	0.066562397	0.124831259	0.199625047	533	533
ADD1	-0.0470161	0.278585735	0.381652045	533	533
ADD2	-0.275950113	9.04E-11	1.67E-09	533	530
ADD3	-0.012480888	0.773746048	0.832714942	533	533
ADH1A	-0.082575355	0.0567568	0.103207679	533	436
ADH1B	-0.141124947	0.001087563	0.00344449	533	530
ADH1C	0.072950908	0.092473723	0.155490682	533	494
ADH4	0.100803414	0.019928281	0.042489937	533	250
ADH5	0.177723423	3.69E-05	0.000173737	533	533
ADH6	0.042630357	0.325935242	0.432385401	533	530
ADH7	0.010701205	0.805307956	0.857093241	533	118
ADHFE1	0.318709956	4.77E-14	1.98E-12	533	533
ADI1	0.28577672	1.78E-11	3.96E-10	533	533
ADIG	-0.017602625	0.685135389	0.7625266	533	92
ADIPOQ	-0.043985744	0.310775443	0.41666149	533	214		1
ADIPOR1	-0.058078558	0.180626036	0.269481962	533	533
ADIPOR2	0.043033203	0.321380215	0.42780664	533	533
ADK	0.265249268	4.94E-10	7.50E-09	533	533
ADM2	0.129379329	0.002766775	0.007787687	533	533
ADM	0.065223102	0.13261777	0.209615935	533	533
ADNP2	-0.126560579	0.003424744	0.009368484	533	533
ADNP	-0.130609727	0.002517485	0.007180729	533	533
ADORA1	-0.032557839	0.453200355	0.559293906	533	533
ADORA2A	-0.074559548	0.085488113	0.145627418	533	533
ADORA2B	-0.056506	0.192738544	0.283493013	533	532
ADORA3	-0.138180709	0.001383777	0.004256915	533	533
ADO	-0.282919831	2.88E-11	6.10E-10	533	533
ADPGK	0.083207222	0.054882147	0.10047949	533	533
ADPRHL1	0.062226452	0.151393428	0.233739766	533	533
ADPRHL2	0.035050231	0.419352114	0.526678666	533	533
ADPRH	-0.259982973	1.11E-09	1.55E-08	533	533
ADRA1A	-0.05041749	0.245241767	0.344749762	533	514
ADRA1B	-0.041170277	0.342793362	0.449572011	533	533
ADRA1D	-0.052133443	0.229524173	0.326856302	533	487
ADRA2A	-0.0605112	0.163013347	0.24778963	533	529
ADRA2B	0.093117928	0.031601195	0.063074107	533	533
ADRA2C	-0.032494374	0.45408186	0.560176013	533	532
ADRB1	0.175184171	4.77E-05	0.000218783	533	527
ADRB2	0.173056884	5.91E-05	0.000264674	533	533
ADRB3	0.007845443	0.85660019	0.896202698	533	359
ADRBK1	0.009127065	0.833492596	0.878969305	533	533
ADRBK2	-0.201824662	2.64E-06	1.67E-05	533	533
ADRM1	0.078359103	0.070669823	0.124215971	533	533
ADSL	0.155962292	0.000301095	0.001107297	533	533		1
ADSSL1	0.045065803	0.299032743	0.403521057	533	533
ADSS	-0.321570939	2.75E-14	1.21E-12	533	533
AEBP1	-0.099991716	0.020951502	0.044319132	533	533
AEBP2	-0.172980639	5.96E-05	0.000266284	533	533
AEN	-0.171652269	6.80E-05	0.000298886	533	533
AES	0.257129873	1.70E-09	2.29E-08	533	533
AFAP1L1	-0.119087681	0.00591061	0.01501411	533	533
AFAP1L2	-0.179787372	2.98E-05	0.000144483	533	533
AFAP1	-0.334760173	2.01E-15	1.16E-13	533	533
AFARP1	-0.03652534	0.400037623	0.50767129	533	530
AFF1	-0.141595984	0.001046003	0.003325402	533	533
AFF2	-0.116445722	0.007119392	0.017636409	533	531
AFF3	-0.071965422	0.096974292	0.161910283	533	533
AFF4	-0.312373556	1.58E-13	5.74E-12	533	533
AFG3L1	0.02254037	0.603601001	0.694628625	533	533
AFG3L2	0.139837428	0.001209056	0.003778815	533	533
AFMID	0.123983638	0.004147331	0.011072181	533	533
AFM	0.12711927	0.003284021	0.009030497	533	433
AFP	0.134085473	0.001919869	0.005670715	533	408
AFTPH	-0.087963613	0.042359977	0.080725274	533	533
AG2	-0.090290434	0.037171032	0.072231621	533	533
AGAP11	0.121702251	0.004899267	0.012788336	533	532
AGAP1	-0.18066098	2.72E-05	0.000133449	533	533
AGAP2	-0.072127746	0.096221194	0.160892755	533	533
AGAP3	0.171252258	7.07E-05	0.000309347	533	533
AGAP4	0.088230233	0.041735985	0.079628593	533	533
AGAP5	0.028135356	0.516882468	0.620217821	533	531
AGAP6	0.038749381	0.371946082	0.479630338	533	532
AGAP7	0.030373653	0.48408633	0.588475929	533	530
AGAP8	0.097650541	0.024162506	0.05007113	533	532
AGA	0.044535633	0.304759492	0.410041154	533	533
AGBL1	0.050874238	0.240986394	0.340056328	533	154
AGBL2	0.113033237	0.009006076	0.021505981	533	529
AGBL3	0.085685661	0.048018994	0.089639309	533	530
AGBL4	0.176893642	4.01E-05	0.000187529	533	527
AGBL5	0.129003517	0.002847283	0.007983085	533	533
AGER	0.084126005	0.05224835	0.096356646	533	533		1
AGFG1	-0.449382297	7.47E-28	2.36E-24	533	533
AGFG2	0.159268446	0.000222535	0.000849214	533	533
AGGF1	-0.093667955	0.030604986	0.061328619	533	533
AGK	0.125496701	0.003707944	0.010049535	533	533
AGL	-0.025614867	0.555141333	0.653380088	533	533
AGMAT	0.101693456	0.018856563	0.040531736	533	533
AGPAT1	0.058657715	0.17631018	0.264393136	533	533
AGPAT2	0.135875979	0.001665591	0.005012937	533	533
AGPAT3	-0.00760796	0.860896118	0.899166097	533	533
AGPAT4	-0.177519305	3.76E-05	0.000177162	533	533
AGPAT5	0.126722564	0.00338339	0.009270866	533	533
AGPAT6	0.099333731	0.021814161	0.045883938	533	533
AGPAT9	0.227508285	1.10E-07	9.64E-07	533	533
AGPHD1	0.278079866	6.39E-11	1.23E-09	533	533
AGPS	-0.179696729	3.01E-05	0.000145707	533	533
AGR2	-0.162245489	0.000168636	0.000665922	533	301
AGR3	-0.075920112	0.079917511	0.13747394	533	175
AGRN	-0.158183956	0.000245897	0.000924821	533	533
AGRP	0.133828429	0.001959158	0.005772387	533	330
AGTPBP1	-0.186273889	1.50E-05	7.84E-05	533	533
AGTR1	0.061757256	0.154507594	0.237510948	533	533
AGTR2	-0.063395548	0.143841466	0.224053478	533	159
AGTRAP	0.115155886	0.007786348	0.0190512	533	533
AGT	0.057979587	0.181371328	0.270293828	533	533
AGXT2L1	0.034822849	0.422377263	0.529389657	533	361
AGXT2L2	0.174290665	5.22E-05	0.000237288	533	533
AGXT2	-0.022413532	0.605640305	0.696310192	533	521
AGXT	0.154279157	0.000350397	0.001264608	533	505
AHCTF1	-0.267440027	3.51E-10	5.55E-09	533	533
AHCYL1	-0.078659077	0.069595462	0.122573381	533	533
AHCYL2	0.123696161	0.004235954	0.011271461	533	533
AHCY	0.209430091	1.07E-06	7.45E-06	533	533
AHDC1	-0.133910748	0.001946496	0.005737596	533	533
AHI1	-0.041380807	0.340328875	0.447096108	533	533
AHNAK2	-0.197132028	4.53E-06	2.71E-05	533	533
AHNAK	-0.168201088	9.54E-05	0.000404897	533	533
AHRR	-0.002173696	0.960069867	0.971086156	533	533
AHR	-0.199024183	3.65E-06	2.23E-05	533	533
AHSA1	0.17820406	3.51E-05	0.000166265	533	533
AHSA2	0.09904667	0.022200069	0.046559634	533	533
AHSG	0.089831098	0.038150319	0.073828577	533	258
AHSP	0.015034719	0.729111179	0.798465464	533	303
AICDA	0.021233116	0.624764655	0.713334316	533	521
AIDA	-0.154652275	0.000338858	0.001227061	533	533
AIF1L	0.008507644	0.84464412	0.887802122	533	533
AIF1	-0.093131705	0.031575908	0.063036119	533	533
AIFM1	0.231966775	6.07E-08	5.68E-07	533	533
AIFM2	0.231385034	6.56E-08	6.08E-07	533	533
AIFM3	0.147210939	0.000651439	0.002183633	533	531
AIG1	0.196562514	4.83E-06	2.87E-05	533	533
AIM1L	0.015063275	0.728616908	0.798140969	533	511
AIM1	-0.200013489	3.26E-06	2.02E-05	533	533
AIM2	-0.159514568	0.00021753	0.000832421	533	530
AIMP1	0.021289429	0.623846433	0.712568431	533	533
AIMP2	0.178235696	3.50E-05	0.000165803	533	533
AIPL1	0.005472143	0.899701388	0.927538114	533	203
AIP	0.369856082	1.01E-18	1.60E-16	533	533
AIRE	-0.06104213	0.159347056	0.243391219	533	326
AJAP1	-0.025411896	0.558281249	0.656232752	533	532
AK1	0.26218921	7.91E-10	1.14E-08	533	533
AK2	0.185529221	1.63E-05	8.45E-05	533	533
AK3L1	-0.250410992	4.59E-09	5.61E-08	533	533
AK3	-0.003089962	0.943262464	0.959174758	533	533
AK5	-0.056203489	0.195135332	0.286297901	533	527
AK7	0.0615077	0.156183598	0.239484684	533	532
AKAP10	-0.040964647	0.345211446	0.452243146	533	533
AKAP11	-0.184479418	1.82E-05	9.32E-05	533	533
AKAP12	-0.286556657	1.56E-11	3.53E-10	533	533
AKAP13	-0.330605509	4.65E-15	2.42E-13	533	533
AKAP14	0.113745393	0.008579104	0.020670251	533	149
AKAP1	0.233033996	5.25E-08	4.99E-07	533	533
AKAP2	-0.191239121	8.76E-06	4.85E-05	533	530
AKAP3	0.011524697	0.790660935	0.845387387	533	531
AKAP4	0.013807025	0.75046467	0.814461227	533	247
AKAP5	-0.179103965	3.20E-05	0.00015345	533	533
AKAP6	0.216981096	4.24E-07	3.23E-06	533	533
AKAP7	0.089977945	0.037834895	0.073288522	533	533
AKAP8L	0.11215454	0.009558908	0.022638397	533	533
AKAP8	-0.082500201	0.056983265	0.103544767	533	533
AKAP9	0.035565341	0.412546145	0.520107426	533	533
AKD1	0.100347488	0.020497529	0.043546178	533	531
AKIRIN1	-0.357638106	1.59E-17	1.61E-15	533	533
AKIRIN2	-0.113735357	0.008584994	0.020675168	533	533
AKNAD1	-0.013802319	0.750546897	0.814506616	533	314
AKNA	-0.140508629	0.001144241	0.003605872	533	533
AKR1A1	0.232228143	5.86E-08	5.51E-07	533	533
AKR1B10	0.057166387	0.187581389	0.277598974	533	490
AKR1B15	-0.023371429	0.590316038	0.683015612	533	140
AKR1B1	0.002161801	0.960288184	0.971196394	533	533
AKR1C1	0.222173517	2.19E-07	1.79E-06	533	533
AKR1C2	0.128151415	0.003037782	0.008436237	533	533
AKR1C3	0.008264825	0.849024237	0.890967183	533	533
AKR1C4	-0.038629702	0.373425955	0.48100683	533	423
AKR1CL1	0.13341404	0.002024051	0.005941874	533	362
AKR1D1	0.030964981	0.475613856	0.580416473	533	292
AKR1E2	0.140740218	0.001122632	0.003543078	533	533
AKR7A2	0.217166119	4.14E-07	3.17E-06	533	533
AKR7A3	0.212822054	7.09E-07	5.13E-06	533	532
AKR7L	0.176591537	4.14E-05	0.000192707	533	533
AKT1S1	0.15636905	0.000290194	0.001071235	533	533
AKT1	0.073200683	0.091360015	0.153865058	533	533
AKT2	0.131790841	0.002297629	0.006635803	533	533
AKT3	-0.188969355	1.12E-05	6.03E-05	533	533
AKTIP	0.100775392	0.019962867	0.042544819	533	533
ALAD	0.152594013	0.000407219	0.001442477	533	533
ALAS1	0.180170884	2.86E-05	0.000139515	533	533
ALAS2	0.006278622	0.885015365	0.916852086	533	513		1
ALB	0.205149085	1.79E-06	1.18E-05	533	529
ALCAM	-0.101109786	0.019553535	0.041836097	533	533
ALDH16A1	0.147652128	0.000627198	0.002111505	533	533
ALDH18A1	-0.203530722	2.16E-06	1.40E-05	533	533
ALDH1A1	0.196098717	5.09E-06	3.01E-05	533	533
ALDH1A2	-0.0187376	0.666022434	0.747070234	533	532
ALDH1A3	-0.067815774	0.117870745	0.190442922	533	533
ALDH1B1	-0.025184814	0.561804331	0.659335944	533	533
ALDH1L1	0.237690724	2.79E-08	2.82E-07	533	533
ALDH1L2	-0.141609734	0.001044812	0.00332214	533	533
ALDH2	0.217109472	4.17E-07	3.19E-06	533	533
ALDH3A1	0.281474883	3.66E-11	7.51E-10	533	532
ALDH3A2	0.248981089	5.65E-09	6.71E-08	533	533
ALDH3B1	-0.137307997	0.001484883	0.004532671	533	533
ALDH3B2	-0.001870489	0.965635976	0.975312172	533	517
ALDH4A1	0.210750018	9.14E-07	6.44E-06	533	533
ALDH5A1	0.264832583	5.26E-10	7.94E-09	533	533
ALDH6A1	0.139955525	0.001197412	0.003745326	533	533
ALDH7A1	0.17419622	5.27E-05	0.000239131	533	533
ALDH8A1	-0.062526652	0.149426088	0.231215881	533	533
ALDH9A1	0.088662841	0.040740031	0.078038605	533	533
ALDOA	0.19162961	8.39E-06	4.67E-05	533	533
ALDOB	0.064838029	0.134924582	0.212664542	533	532
ALDOC	0.046061793	0.288469141	0.392271593	533	533
ALG10B	0.013415106	0.757322622	0.820314155	533	533
ALG10	-0.0958147	0.026969988	0.055107235	533	533
ALG11	0.047869569	0.269943493	0.372127745	533	532
ALG12	0.243025286	1.32E-08	1.45E-07	533	533
ALG13	0.128453873	0.002968875	0.008271082	533	533
ALG14	0.174485934	5.12E-05	0.000233044	533	533
ALG1L2	-0.076428773	0.077911971	0.134621361	533	92
ALG1L	0.162098902	0.000170974	0.000673835	533	505
ALG1	0.178862833	3.28E-05	0.000156796	533	533
ALG2	0.040314117	0.352932508	0.459847882	533	533
ALG3	0.023210285	0.592881506	0.685275975	533	533
ALG5	0.221918617	2.27E-07	1.84E-06	533	533
ALG6	-0.02452993	0.572024205	0.667946938	533	533
ALG8	0.134997596	0.0017862	0.005329352	533	533
ALG9	0.049354264	0.255350292	0.356235284	533	533
ALKBH1	0.186998986	1.39E-05	7.30E-05	533	533
ALKBH2	0.298039788	2.14E-12	5.92E-11	533	533
ALKBH3	0.111350239	0.010091173	0.023695743	533	533
ALKBH4	0.411999349	2.96E-23	1.75E-20	533	533
ALKBH5	-0.004905047	0.910049098	0.935097598	533	533		1
ALKBH6	0.256078885	1.99E-09	2.65E-08	533	533
ALKBH7	0.320841929	3.16E-14	1.38E-12	533	533
ALKBH8	-0.026621157	0.539702517	0.640585054	533	533
ALK	-0.016024715	0.712042445	0.784246498	533	510
ALLC	0.120979013	0.005162122	0.013346572	533	291
ALMS1P	0.055281827	0.202571897	0.295018558	533	520
ALMS1	-0.288968851	1.04E-11	2.48E-10	533	533
ALOX12B	0.052303207	0.228008946	0.32523656	533	502
ALOX12P2	-0.050441305	0.245018597	0.344540311	533	498
ALOX12	0.166632419	0.000111075	0.000461208	533	531
ALOX15B	-0.108670306	0.01205955	0.027591472	533	533
ALOX15	-0.130456278	0.002547416	0.007256373	533	419
ALOX5AP	-0.03992477	0.357605318	0.464764722	533	533
ALOX5	-0.247411929	7.09E-09	8.24E-08	533	533
ALOXE3	-0.135322771	0.001740647	0.005214699	533	405
ALPI	-0.143221594	0.00091357	0.00295186	533	483
ALPK1	-0.169286058	8.58E-05	0.00036756	533	533
ALPK2	-0.118383552	0.006213284	0.01569004	533	533
ALPK3	-0.14359146	0.000885687	0.002870508	533	533
ALPL	0.212023903	7.82E-07	5.61E-06	533	533
ALPPL2	-0.066306324	0.126291892	0.201529189	533	75
ALPP	-0.124011176	0.00413893	0.011056018	533	147
ALS2CL	-0.018759043	0.665663363	0.746739889	533	533
ALS2CR11	-0.016928698	0.696581119	0.772331896	533	522
ALS2CR12	-0.03122735	0.471880806	0.577188591	533	512
ALS2CR4	-0.134678764	0.001831922	0.005448468	533	533
ALS2CR8	0.010293951	0.812577159	0.862961909	533	532
ALS2	-0.149927576	0.000514926	0.001773215	533	533
ALX1	-0.054813037	0.206432459	0.299731485	533	421
ALX3	0.005646178	0.896529131	0.925468031	533	531
ALX4	-0.00425049	0.922011507	0.943685518	533	330
AMAC1L2	0.081503019	0.060059724	0.108208417	533	442
AMAC1L3	0.115173677	0.007776781	0.019030362	533	296
AMAC1	0.065707451	0.129759628	0.206035314	533	195
AMACR	0.009202831	0.832130803	0.878060056	533	533
AMBN	0.081859944	0.058943138	0.106549024	533	59
AMBP	0.07523417	0.082688067	0.141599452	533	531
AMBRA1	0.023415713	0.589611924	0.682435941	533	533
AMD1	-0.261284778	9.08E-10	1.29E-08	533	533
AMDHD1	0.193611595	6.73E-06	3.84E-05	533	531
AMDHD2	0.23542483	3.80E-08	3.73E-07	533	532
AMELX	0.100490466	0.02031751	0.043200157	533	31
AMELY	0.030718855	0.479130438	0.583647985	533	33
AMFR	0.083463482	0.054136679	0.099339279	533	533
AMHR2	0.024677625	0.569711654	0.665786506	533	310
AMH	0.021051137	0.627735952	0.715713424	533	503
AMICA1	-0.071102654	0.101056283	0.167559928	533	533
AMIGO1	-0.002998462	0.944939865	0.960475962	533	533
AMIGO2	-0.122793839	0.004525356	0.011925815	533	533
AMIGO3	0.000384038	0.992942492	0.994471766	533	533
AMMECR1L	-0.366135671	2.37E-18	3.12E-16	533	533
AMMECR1	-0.095054423	0.028212403	0.057216683	533	533
AMN1	0.098253884	0.023296749	0.048511431	533	533
AMN	0.158066765	0.000248555	0.000933771	533	532
AMOTL1	-0.174153425	5.30E-05	0.000239946	533	533
AMOTL2	0.038374059	0.376599223	0.48430532	533	533
AMOT	0.058317111	0.178838966	0.267449163	533	533
AMPD1	-0.116763865	0.006962958	0.017314205	533	395
AMPD2	-0.091585578	0.03452402	0.067872997	533	533
AMPD3	0.048548194	0.263203925	0.364793945	533	533
AMPH	-0.107745087	0.012813985	0.0290081	533	528
AMTN	0.094414195	0.029296478	0.059070585	533	26
AMT	0.201221334	2.83E-06	1.78E-05	533	533
AMY1A	0.092934993	0.031938615	0.063621594	533	476
AMY2A	0.077910677	0.072301124	0.126597617	533	452
AMY2B	0.06233768	0.150662219	0.232860513	533	533
AMZ1	-0.252778878	3.25E-09	4.12E-08	533	530
AMZ2P1	0.141771164	0.001030924	0.003282641	533	533
AMZ2	0.159342381	0.00022102	0.000844494	533	533
ANAPC10	0.180677587	2.72E-05	0.000133283	533	533
ANAPC11	0.256091835	1.99E-09	2.64E-08	533	533
ANAPC13	0.152143555	0.000423802	0.001495696	533	533
ANAPC16	0.172157025	6.47E-05	0.000286335	533	533
ANAPC1	-0.25051502	4.52E-09	5.54E-08	533	533
ANAPC2	0.181909717	2.39E-05	0.000118617	533	533
ANAPC4	0.004907808	0.909998675	0.935093449	533	533
ANAPC5	0.135994884	0.001649852	0.004973734	533	533
ANAPC7	0.182582303	2.22E-05	0.000111457	533	533
ANGEL1	0.13603289	0.00164485	0.00496088	533	533
ANGEL2	-0.196795968	4.70E-06	2.80E-05	533	533
ANGPT1	-0.022690857	0.60118545	0.692531285	533	533
ANGPT2	-0.071700047	0.098215611	0.163684564	533	533
ANGPT4	-0.028729777	0.508062336	0.612012467	533	503		1
ANGPTL1	-0.04909304	0.257877434	0.359090363	533	532
ANGPTL2	-0.05720916	0.187250896	0.277191276	533	533
ANGPTL3	-0.065470881	0.131149613	0.207718813	533	523
ANGPTL4	-0.121402296	0.005006782	0.013018408	533	533
ANGPTL5	-0.109533759	0.011391175	0.026289032	533	321
ANGPTL6	0.002978741	0.945301438	0.960645848	533	505
ANGPTL7	-0.093201914	0.031447309	0.062829167	533	337
ANG	0.044159005	0.30887154	0.414702881	533	533
ANK1	-0.018784455	0.665237936	0.746356386	533	532
ANK2	-0.131103447	0.002423348	0.00695208	533	533
ANK3	0.12653803	0.003430537	0.009379477	533	533
ANKAR	0.083185081	0.054946956	0.100569791	533	532
ANKDD1A	-0.081439463	0.060260372	0.108540819	533	533
ANKFN1	-0.151741982	0.000439112	0.001542635	533	186
ANKFY1	-0.12745138	0.003202879	0.008836299	533	533
ANKHD1-EIF4EBP3	0.023898696	0.581957612	0.676606696	533	532
ANKHD1	-0.127722154	0.003138076	0.008676515	533	533
ANKH	-0.161920032	0.000173868	0.000684164	533	533
ANKIB1	-0.07173105	0.098069942	0.163495862	533	533
ANKK1	0.102433968	0.018003556	0.038895476	533	525
ANKLE1	0.004549557	0.916543529	0.939806765	533	531
ANKLE2	-0.213920403	6.20E-07	4.54E-06	533	533
ANKMY1	-0.023591211	0.586825278	0.679991423	533	533
ANKMY2	0.134109944	0.001916166	0.005660608	533	533
ANKRA2	0.16379019	0.000145755	0.000585198	533	533
ANKRD10	0.027656737	0.524041353	0.626580642	533	533
ANKRD11	-0.101316164	0.019304572	0.041378082	533	533
ANKRD12	-0.043001529	0.321736853	0.428140023	533	533
ANKRD13A	0.006906317	0.873611931	0.908573414	533	533
ANKRD13B	-0.016189388	0.709216928	0.782545377	533	532
ANKRD13C	-0.187447696	1.32E-05	6.99E-05	533	533
ANKRD13D	0.055420556	0.201439565	0.293645252	533	533
ANKRD16	0.235343341	3.84E-08	3.76E-07	533	533
ANKRD17	-0.203212348	2.25E-06	1.45E-05	533	533
ANKRD19	0.165527952	0.00012351	0.000507303	533	533
ANKRD1	-0.114520109	0.008135202	0.019777801	533	527
ANKRD20A3	0.112021376	0.009645271	0.022826838	533	531
ANKRD20A4	0.01065417	0.806146651	0.857849996	533	421
ANKRD20B	0.043855195	0.312215091	0.417758133	533	528
ANKRD22	-0.025698998	0.553842368	0.652346381	533	533
ANKRD23	0.086726268	0.045359781	0.085556278	533	531
ANKRD24	0.085189879	0.04933117	0.091681299	533	533
ANKRD26P1	0.002171886	0.96010309	0.971086156	533	165
ANKRD26	-0.049090584	0.257901277	0.35909876	533	533
ANKRD27	-0.054737183	0.2070621	0.300494196	533	533
ANKRD28	-0.146165165	0.000712412	0.002366745	533	533
ANKRD29	0.190780886	9.21E-06	5.05E-05	533	533
ANKRD2	0.065648016	0.130107764	0.206409257	533	491
ANKRD30A	0.117057721	0.006821208	0.017007882	533	143
ANKRD30B	0.01930268	0.656585606	0.739422694	533	245
ANKRD31	-0.104941312	0.015360502	0.033960558	533	479
ANKRD32	-0.176827629	4.04E-05	0.000188646	533	533
ANKRD33	0.189897302	1.01E-05	5.51E-05	533	444
ANKRD34A	0.02448772	0.572685918	0.668459931	533	532
ANKRD34B	-0.058204462	0.179681212	0.26829076	533	333
ANKRD34C	-0.120701257	0.005266402	0.013577875	533	325
ANKRD35	-0.164727992	0.000133322	0.000540956	533	529
ANKRD36BP1	-0.264580422	5.47E-10	8.25E-09	533	533
ANKRD36B	-0.066723984	0.123916357	0.198445333	533	531
ANKRD36	-0.0094892	0.826988306	0.873984653	533	533
ANKRD37	0.032464377	0.454498837	0.560621798	533	533
ANKRD39	0.231723005	6.27E-08	5.85E-07	533	533
ANKRD40	-0.144572098	0.000815522	0.002673189	533	533
ANKRD42	-0.001444983	0.973449924	0.980845555	533	533
ANKRD43	0.221572576	2.37E-07	1.92E-06	533	518
ANKRD44	-0.188707017	1.16E-05	6.17E-05	533	533
ANKRD45	-0.134375129	0.001876459	0.005558787	533	532
ANKRD46	0.230178375	7.70E-08	7.01E-07	533	533
ANKRD49	0.210013937	9.99E-07	6.99E-06	533	533
ANKRD50	-0.240708586	1.83E-08	1.94E-07	533	533
ANKRD52	-0.155440744	0.000315632	0.00115436	533	533
ANKRD53	0.013410231	0.757408055	0.820362615	533	529
ANKRD54	0.216755315	4.36E-07	3.31E-06	533	533
ANKRD55	-0.03661238	0.398914874	0.506501539	533	521
ANKRD56	0.166468494	0.000112843	0.000467875	533	531
ANKRD57	-0.109819153	0.011177585	0.025887976	533	533
ANKRD58	0.171893979	6.64E-05	0.000292825	533	533
ANKRD5	-0.023022131	0.59588342	0.68807503	533	533
ANKRD6	-0.106444572	0.013944768	0.031203528	533	533
ANKRD7	0.130997703	0.002443235	0.006999173	533	510
ANKRD9	0.150713537	0.000480703	0.001672216	533	533
ANKS1A	-0.113941765	0.008464589	0.020428307	533	533
ANKS1B	-0.095773189	0.027036588	0.055230664	533	533
ANKS3	0.258713441	1.34E-09	1.85E-08	533	533
ANKS4B	0.072624091	0.093947332	0.157626656	533	521
ANKS6	0.046442946	0.284493761	0.387926794	533	533
ANKZF1	0.080023463	0.064876353	0.115563449	533	533
ANLN	-0.181556965	2.48E-05	0.000122722	533	532
ANO10	0.076215196	0.078749026	0.135823204	533	533
ANO1	-0.178470998	3.41E-05	0.000162295	533	533
ANO2	0.001847757	0.966053343	0.975538213	533	532
ANO3	-0.07114831	0.100836906	0.167237449	533	528
ANO4	0.123143614	0.004411117	0.011666501	533	532
ANO5	-0.018355777	0.672428982	0.752664955	533	527
ANO6	-0.173553665	5.63E-05	0.00025313	533	533
ANO7	0.03635222	0.402276364	0.509998694	533	532
ANO8	0.107170693	0.013303036	0.029950403	533	533
ANO9	0.050498266	0.244485398	0.343910484	533	532
ANP32A	0.021240845	0.624638604	0.713271192	533	533
ANP32B	-0.050897253	0.240773351	0.339827066	533	533
ANP32C	0.053739796	0.21547072	0.310644909	533	504
ANP32D	-0.032297438	0.456823358	0.562647915	533	122
ANP32E	-0.242102557	1.51E-08	1.62E-07	533	533
ANPEP	0.040215738	0.35410956	0.460993943	533	533
ANTXR1	-0.215190572	5.30E-07	3.94E-06	533	533
ANTXR2	-0.223029313	1.97E-07	1.62E-06	533	533
ANTXRL	-0.014461048	0.739064228	0.805601588	533	45
ANUBL1	-0.246493446	8.09E-09	9.29E-08	533	533
ANXA10	0.102078708	0.018408486	0.039655553	533	116
ANXA11	0.138195142	0.00138216	0.004253237	533	533
ANXA13	0.0338357	0.435657535	0.542493067	533	516
ANXA1	-0.166608842	0.000111328	0.000462067	533	533
ANXA2P1	-0.129847196	0.002669445	0.007558054	533	533
ANXA2P2	-0.195562027	5.41E-06	3.17E-05	533	533
ANXA2P3	-0.097120843	0.024945377	0.051476493	533	518
ANXA2	-0.173225069	5.81E-05	0.000260665	533	533
ANXA3	-0.029635685	0.494773317	0.598759473	533	530
ANXA4	-0.024909213	0.566094519	0.662865905	533	533
ANXA5	-0.220696779	2.65E-07	2.12E-06	533	533
ANXA6	-0.004699612	0.913801472	0.937662826	533	533
ANXA7	0.103440627	0.016898119	0.036822957	533	533
ANXA8L1	-0.006041192	0.889335115	0.919886624	533	18
ANXA8L2	-0.062885068	0.147102789	0.228374672	533	378
ANXA8	-0.099816037	0.021178876	0.044739072	533	451
ANXA9	0.02212374	0.610311101	0.700721123	533	533
AOAH	-0.144245962	0.000838265	0.002737057	533	533
AOC2	-0.086936597	0.044837612	0.084718039	533	532
AOC3	-0.187246736	1.35E-05	7.12E-05	533	533
AOX1	0.132092379	0.002244384	0.006499718	533	533
AOX2P	-0.038397251	0.376310659	0.484112736	533	96
AP1AR	0.101970535	0.018533351	0.039894696	533	533
AP1B1	0.032539214	0.453458941	0.559578771	533	533
AP1G1	-0.185061284	1.71E-05	8.83E-05	533	533
AP1G2	0.16239991	0.000166205	0.000657484	533	533
AP1M1	0.091254335	0.035185251	0.068930949	533	533
AP1M2	0.276222578	8.65E-11	1.61E-09	533	533
AP1S1	0.190950512	9.04E-06	4.96E-05	533	533
AP1S2	-0.142887637	0.000939441	0.003024861	533	533
AP1S3	-0.15900892	0.000227929	0.000867109	533	533
AP2A1	0.010356738	0.81145539	0.862088495	533	533
AP2A2	0.042624134	0.326005929	0.432423399	533	533
AP2B1	-0.191552764	8.46E-06	4.71E-05	533	533
AP2M1	0.04277821	0.324258614	0.430642954	533	533
AP2S1	0.207129064	1.41E-06	9.52E-06	533	533
AP3B1	0.026083128	0.547930406	0.647843346	533	533
AP3B2	-0.041920443	0.334063662	0.440559294	533	512
AP3D1	0.014673567	0.73537189	0.803009693	533	533
AP3M1	-0.261459766	8.84E-10	1.26E-08	533	533
AP3M2	0.114330555	0.008241876	0.019977785	533	533
AP3S1	-0.087667542	0.0430621	0.081779451	533	533
AP3S2	0.101167305	0.019483867	0.041700317	533	533
AP4B1	-0.045300792	0.296517507	0.400810566	533	533
AP4E1	-0.321355955	2.86E-14	1.26E-12	533	533
AP4M1	0.259671128	1.16E-09	1.62E-08	533	533
AP4S1	0.002178987	0.959972753	0.97105177	533	533
APAF1	-0.110497697	0.010683941	0.024896262	533	533
APBA1	-0.052216003	0.228786396	0.326151259	533	533
APBA2	-0.220120302	2.85E-07	2.27E-06	533	533
APBA3	0.266761335	3.90E-10	6.09E-09	533	533
APBB1IP	-0.053871426	0.214347161	0.309329545	533	533
APBB1	0.286184562	1.66E-11	3.75E-10	533	533
APBB2	-0.167066486	0.000106519	0.000444669	533	533
APBB3	0.179583876	3.04E-05	0.000147103	533	533
APC2	0.104421347	0.01587876	0.034945407	533	528
APCDD1L	-0.167055114	0.000106636	0.000444914	533	522
APCDD1	-0.053301573	0.219241785	0.315242165	533	533
APCS	-0.03160683	0.46651006	0.57197277	533	280
APC	-0.12890952	0.00286775	0.008031533	533	533
APEH	0.239167857	2.27E-08	2.35E-07	533	533
APEX1	0.238236807	2.58E-08	2.63E-07	533	533
APEX2	0.082938434	0.055673211	0.101594664	533	533
APH1A	-0.002251128	0.958648709	0.970247983	533	533
APH1B	0.05356389	0.216978818	0.312500965	533	533
API5	-0.128731277	0.002906929	0.008131094	533	533
APIP	0.163001752	0.000157043	0.00062578	533	533
APITD1	0.237786358	2.75E-08	2.79E-07	533	533
APLF	0.033799553	0.436148341	0.542907917	533	533
APLNR	-0.098053584	0.02358114	0.049002391	533	533
APLN	-0.018690342	0.666814065	0.747840922	533	533
APLP1	-0.042775439	0.324289977	0.430656235	533	532
APLP2	0.111446711	0.010025971	0.02356541	533	533
APOA1BP	0.234376592	4.38E-08	4.24E-07	533	533
APOA1	0.109453659	0.011451768	0.026404688	533	469
APOA2	0.116659766	0.007013803	0.017419151	533	169
APOA4	-0.090769411	0.036172684	0.070584177	533	118
APOA5	0.065652264	0.130082859	0.206385987	533	141
APOB48R	-0.009945374	0.818811865	0.867709004	533	533
APOBEC1	0.006080827	0.888613775	0.91958753	533	41
APOBEC2	0.050810426	0.241577774	0.340747715	533	518
APOBEC3A	-0.005478226	0.899590484	0.927535407	533	532
APOBEC3B	0.035058591	0.419241132	0.526572086	533	532
APOBEC3C	-0.224723612	1.58E-07	1.33E-06	533	533
APOBEC3D	-0.12385647	0.004186325	0.01116139	533	533
APOBEC3F	-0.048104262	0.267599475	0.369488892	533	533
APOBEC3G	-0.087164292	0.044278039	0.083779074	533	533
APOBEC3H	-0.052471652	0.226512536	0.323552149	533	533
APOBEC4	-0.030424909	0.483348727	0.587721032	533	166
APOB	-0.064153307	0.13910268	0.217867371	533	530
APOC1P1	0.046487569	0.284030783	0.387400309	533	341
APOC1	0.072870191	0.092835939	0.15602165	533	533
APOC2	-0.005883855	0.892199485	0.921925748	533	533
APOC3	-0.014838988	0.732502041	0.801084151	533	295
APOC4	0.168046182	9.69E-05	0.00041009	533	426
APOD	-0.048770929	0.261017353	0.362336374	533	533
APOE	0.13199446	0.002261549	0.006540972	533	533
APOF	0.123021771	0.004450613	0.011755752	533	171
APOH	0.053406327	0.21833607	0.314228544	533	445
APOL1	-0.180977215	2.63E-05	0.00012972	533	533
APOL2	-0.100528413	0.020269965	0.043121804	533	533
APOL3	-0.134026413	0.001928832	0.005693019	533	533
APOL4	-0.159943299	0.000209064	0.00080399	533	533
APOL5	0.043221374	0.319266822	0.425527264	533	444
APOL6	-0.180497982	2.77E-05	0.000135372	533	533
APOLD1	-0.095245532	0.02789556	0.056665316	533	533
APOM	0.162696999	0.000161621	0.000640733	533	533
APOOL	-0.037011155	0.393795199	0.50120067	533	533
APOO	0.239838308	2.07E-08	2.16E-07	533	533
APPBP2	-0.191664191	8.35E-06	4.65E-05	533	533
APPL1	-0.1346273	0.001839402	0.005465876	533	533
APPL2	0.069419963	0.109409415	0.178821501	533	533
APP	-0.180666063	2.72E-05	0.000133411	533	533
APRT	0.233062242	5.23E-08	4.97E-07	533	533
APTX	0.094418808	0.029288541	0.059060487	533	533
AQP10	-0.03020712	0.486487038	0.590717516	533	295
AQP11	0.120751371	0.005247448	0.013535932	533	532
AQP12A	-0.006032483	0.889493628	0.919978556	533	21
AQP12B	-0.028063965	0.517947072	0.621172885	533	150
AQP1	0.049504445	0.253905201	0.354599524	533	533
AQP2	0.064051355	0.139733183	0.218735925	533	378
AQP3	-0.068597361	0.113686404	0.184778216	533	533		1
AQP4	0.113359869	0.00880795	0.021117918	533	523
AQP5	0.098597585	0.022815669	0.047657348	533	362
AQP6	0.170654114	7.50E-05	0.000326756	533	488
AQP7P1	0.036044347	0.406276166	0.513970583	533	514
AQP7P3	0.056949641	0.189262703	0.279615012	533	305
AQP7	0.262287554	7.79E-10	1.12E-08	533	530
AQP8	0.017687221	0.683703653	0.761399366	533	384
AQP9	-0.142142921	0.000999587	0.003191124	533	533
AQPEP	0.006428224	0.882295272	0.915115785	533	513
AQR	-0.132484192	0.002176882	0.006326956	533	533
ARAF	0.122490696	0.00462652	0.01216143	533	533
ARAP1	0.184596229	1.80E-05	9.22E-05	533	533
ARAP2	-0.231622715	6.35E-08	5.91E-07	533	533
ARAP3	-0.066455065	0.125441871	0.200410736	533	533
ARCN1	-0.146052869	0.000719264	0.00238756	533	533
ARC	0.04058659	0.3496854	0.456502265	533	533
AREG	-0.155419149	0.000316248	0.001156357	533	532
ARF1	0.063848862	0.140991972	0.220364177	533	533
ARF3	-0.100345766	0.020499706	0.043546214	533	533
ARF4	-0.17421561	5.26E-05	0.000238772	533	533
ARF5	0.235488751	3.77E-08	3.70E-07	533	533
ARF6	-0.336131062	1.52E-15	9.18E-14	533	533
ARFGAP1	0.042401569	0.328540711	0.435320428	533	533
ARFGAP2	0.322930037	2.11E-14	9.61E-13	533	533
ARFGAP3	-0.065219393	0.132639844	0.209634388	533	533
ARFGEF1	-0.139814365	0.001211342	0.003784199	533	533
ARFGEF2	-0.069211141	0.110482951	0.180185126	533	533
ARFIP1	0.079845032	0.065478126	0.116368998	533	533
ARFIP2	0.200624747	3.03E-06	1.90E-05	533	533
ARFRP1	0.185742162	1.59E-05	8.27E-05	533	533
ARG1	0.05292621	0.222509291	0.3190756	533	390
ARG2	-0.003715573	0.931800639	0.950471541	533	533
ARGFXP2	-0.035544721	0.412817328	0.520351686	533	439
ARGFX	0.061869042	0.153761272	0.236670496	533	145
ARGLU1	0.009961896	0.818516097	0.867486778	533	533
ARHGAP10	-0.104890133	0.015410846	0.034053189	533	533
ARHGAP11A	-0.126206147	0.003516833	0.009590887	533	533
ARHGAP11B	-0.122019162	0.00478794	0.012550128	533	525
ARHGAP12	0.026506501	0.54145072	0.642329492	533	533
ARHGAP15	-0.091019252	0.03566104	0.069686981	533	533
ARHGAP17	-0.068257301	0.115492402	0.187170297	533	533
ARHGAP18	0.026642397	0.539378968	0.64024852	533	533
ARHGAP19	-0.163020513	0.000156765	0.00062492	533	533
ARHGAP1	-0.108989164	0.011808798	0.027085397	533	533
ARHGAP20	-0.187379015	1.33E-05	7.04E-05	533	531
ARHGAP21	-0.13535394	0.001736337	0.005203333	533	533
ARHGAP22	-0.135957375	0.001654802	0.00498642	533	533
ARHGAP23	-0.210346865	9.60E-07	6.74E-06	533	533
ARHGAP24	0.286115214	1.68E-11	3.78E-10	533	533
ARHGAP25	-0.049256307	0.256295931	0.35725831	533	533
ARHGAP26	-0.192387713	7.71E-06	4.33E-05	533	533
ARHGAP27	0.087705728	0.042970996	0.081637917	533	533
ARHGAP28	0.029363115	0.498752139	0.602850724	533	533
ARHGAP29	-0.268356338	3.04E-10	4.88E-09	533	533
ARHGAP30	-0.18920364	1.09E-05	5.89E-05	533	533
ARHGAP31	-0.157852061	0.000253493	0.000949669	533	533
ARHGAP32	0.034897058	0.42138857	0.528623254	533	533
ARHGAP33	0.148711886	0.000572348	0.001947993	533	533
ARHGAP36	-0.017162224	0.692607045	0.768931899	533	196
ARHGAP39	0.090296423	0.037158407	0.072222234	533	533
ARHGAP42	-0.057970776	0.181437789	0.270372885	533	533
ARHGAP4	0.04705328	0.278205382	0.381182784	533	533
ARHGAP5	-0.082643104	0.056553289	0.102902586	533	533
ARHGAP6	0.165589136	0.000122788	0.000504647	533	533
ARHGAP8	0.180075112	2.89E-05	0.000140706	533	532
ARHGAP9	-0.05038439	0.245552171	0.345073979	533	533
ARHGDIA	0.062552896	0.149255028	0.231004385	533	533
ARHGDIB	-0.066267934	0.126512005	0.201774719	533	533
ARHGDIG	-0.034503581	0.426646325	0.533711652	533	162
ARHGEF10L	0.230224771	7.66E-08	6.98E-07	533	533
ARHGEF10	-0.118451269	0.006183582	0.015622864	533	533
ARHGEF11	-0.096495716	0.025897378	0.053174298	533	533
ARHGEF12	-0.160610947	0.000196491	0.000759988	533	533
ARHGEF15	0.005600311	0.897365013	0.925792287	533	533
ARHGEF16	0.065201381	0.132747074	0.209787416	533	533
ARHGEF17	0.030361559	0.484260467	0.588616627	533	533
ARHGEF18	0.082291383	0.057616445	0.104525731	533	533
ARHGEF19	0.038619904	0.373547268	0.481079625	533	533
ARHGEF1	0.046642333	0.282428983	0.38592055	533	533
ARHGEF2	-0.210668697	9.23E-07	6.50E-06	533	533
ARHGEF33	0.060497065	0.163111816	0.247883234	533	531
ARHGEF35	-0.111557375	0.009951638	0.02341719	533	533
ARHGEF37	0.040799768	0.347158141	0.453996819	533	533
ARHGEF38	-0.041904994	0.334241993	0.440707981	533	448
ARHGEF3	-0.056226251	0.194954239	0.286136331	533	533
ARHGEF4	-0.214846733	5.53E-07	4.09E-06	533	515
ARHGEF5	-0.043122331	0.320378062	0.426698028	533	533
ARHGEF6	-0.250091424	4.81E-09	5.86E-08	533	533
ARHGEF7	-0.09569809	0.027157433	0.05544528	533	533
ARHGEF9	0.030699396	0.479409058	0.583810994	533	533
ARID1A	-0.231015974	6.89E-08	6.35E-07	533	533
ARID1B	-0.133480662	0.002013488	0.005913446	533	533
ARID2	-0.131343078	0.002378826	0.006837979	533	533
ARID3A	0.001019264	0.98127035	0.98616227	533	533
ARID3B	-0.022426102	0.605438065	0.696117376	533	533
ARID3C	0.026461228	0.542141794	0.642846681	533	311
ARID4A	-0.039187102	0.366564463	0.473842451	533	533
ARID4B	-0.261644244	8.60E-10	1.23E-08	533	533
ARID5A	-0.154245025	0.00035147	0.001267493	533	533
ARID5B	-0.199075737	3.63E-06	2.22E-05	533	533
ARIH1	-0.267431845	3.51E-10	5.55E-09	533	533
ARIH2	0.052390883	0.227229193	0.324298286	533	533
ARL10	-0.126437521	0.003456466	0.009444145	533	533
ARL11	-0.03764245	0.385771877	0.493168576	533	533
ARL13A	0.008874087	0.838043092	0.88279828	533	330
ARL13B	-0.226963863	1.18E-07	1.03E-06	533	532
ARL14	-0.070686603	0.103072931	0.170203736	533	311
ARL15	0.015738112	0.716969507	0.788596044	533	533
ARL16	0.281720043	3.51E-11	7.24E-10	533	533
ARL17A	0.09234815	0.033041898	0.065431397	533	533
ARL17B	0.02593749	0.550168183	0.649507497	533	494
ARL1	0.107488852	0.013030154	0.029431359	533	533
ARL2BP	0.023048334	0.595464955	0.687670602	533	533
ARL2	0.353134839	4.24E-17	3.79E-15	533	533
ARL3	0.180701037	2.71E-05	0.000133023	533	533
ARL4A	-0.112408521	0.009396096	0.022307835	533	533
ARL4C	-0.37732189	1.77E-19	3.80E-17	533	533
ARL4D	0.194401998	6.16E-06	3.56E-05	533	533
ARL5A	-0.113243139	0.008878305	0.021245807	533	533
ARL5B	-0.221263344	2.46E-07	1.99E-06	533	533
ARL5C	0.075204592	0.082809257	0.141770854	533	287
ARL6IP1	0.009201692	0.832151266	0.878060056	533	533
ARL6IP4	0.253367622	2.98E-09	3.80E-08	533	533
ARL6IP5	-0.030089245	0.488190178	0.592364733	533	533
ARL6IP6	-0.178797468	3.30E-05	0.000157532	533	533
ARL6	0.143074002	0.000924921	0.002985188	533	533
ARL8A	-0.017669242	0.684007851	0.761650147	533	533
ARL8B	-0.016293047	0.707440339	0.781226502	533	533
ARL9	-0.184316977	1.85E-05	9.46E-05	533	433
ARMC10	0.092835951	0.032122578	0.063905955	533	533
ARMC1	-0.052607378	0.225311879	0.322177768	533	533
ARMC2	0.024890521	0.566386057	0.66292231	533	531
ARMC3	0.051974332	0.230950784	0.328257792	533	494
ARMC4	0.018806161	0.664874619	0.746103932	533	433
ARMC5	0.0586684	0.176231281	0.264294479	533	533
ARMC6	0.264508951	5.53E-10	8.31E-09	533	533
ARMC7	0.112757569	0.009176367	0.021858251	533	533
ARMC8	-0.198724644	3.78E-06	2.30E-05	533	533
ARMC9	-0.130222862	0.002593566	0.007379492	533	533
ARMCX1	0.172648898	6.16E-05	0.000274275	533	533
ARMCX2	0.154148633	0.000354519	0.00127666	533	533
ARMCX3	-0.033707841	0.437395026	0.544186036	533	533
ARMCX5	0.069087834	0.111120742	0.181119262	533	533
ARMCX6	0.224115025	1.71E-07	1.43E-06	533	533
ARMS2	-0.014266724	0.74244569	0.808151332	533	417
ARNT2	0.118056222	0.00635867	0.015999054	533	533		1
ARNTL2	-0.349246345	9.81E-17	8.07E-15	533	532
ARNTL	-0.035328345	0.415669346	0.523226872	533	533
ARNT	-0.225674798	1.39E-07	1.20E-06	533	533
ARPC1A	0.195481276	5.46E-06	3.20E-05	533	533
ARPC1B	-0.119920468	0.00556978	0.0142688	533	533
ARPC2	-0.321832855	2.61E-14	1.17E-12	533	533
ARPC3	0.069233261	0.110368841	0.180039284	533	533
ARPC4	0.129187229	0.002807665	0.007886263	533	533
ARPC5L	-0.091430478	0.034832304	0.068339115	533	533
ARPC5	-0.183227717	2.08E-05	0.00010501	533	533
ARPM1	-0.011130661	0.7976606	0.851156047	533	532
ARPP19	-0.140231665	0.001170588	0.003675431	533	533
ARPP21	0.005225847	0.904193534	0.931026532	533	447
ARR3	-0.00961879	0.82466361	0.872143176	533	137
ARRB1	-0.077271707	0.074678591	0.129936623	533	533
ARRB2	0.138061438	0.001397211	0.004293299	533	533
ARRDC1	0.128410144	0.002978749	0.00829286	533	533
ARRDC2	0.03525692	0.416613335	0.524153294	533	533
ARRDC3	-0.170672223	7.49E-05	0.000326314	533	533
ARRDC4	-0.327579359	8.48E-15	4.18E-13	533	533
ARRDC5	-0.000512479	0.990582217	0.992965853	533	521
ARSA	0.15486209	0.000332527	0.001207169	533	533
ARSB	-0.074514247	0.085678843	0.145903006	533	533
ARSD	0.011083802	0.798494084	0.851639714	533	533
ARSE	0.13572802	0.001685369	0.005069435	533	530
ARSF	0.155801975	0.000305496	0.001121355	533	515
ARSG	-0.039717092	0.360113596	0.467277625	533	532
ARSH	0.043848419	0.312289939	0.417830548	533	26
ARSI	-0.101380495	0.019227534	0.041243654	533	513
ARSJ	-0.025726723	0.55341462	0.652074034	533	533
ARSK	0.122884408	0.004495522	0.011857368	533	533
ART1	-0.069379125	0.109618712	0.179076468	533	326
ART3	-0.014717355	0.734611862	0.802571024	533	447
ART4	-0.155293673	0.000319849	0.001166934	533	529
ART5	0.18528088	1.67E-05	8.65E-05	533	510
ARTN	0.038583188	0.374002092	0.481542324	533	530
ARV1	0.211925111	7.92E-07	5.67E-06	533	533
ARVCF	0.09523181	0.027918209	0.056705609	533	533
ARX	-0.053817954	0.214803071	0.309920921	533	370
AR	-0.003254566	0.94024551	0.956955078	533	532
AS3MT	0.288420833	1.14E-11	2.66E-10	533	533
ASAH1	0.005127151	0.905994489	0.932404681	533	533
ASAH2B	-0.065681357	0.129912385	0.206164196	533	507
ASAH2	0.072731264	0.093462037	0.1569169	533	522
ASAM	-0.142968456	0.000933118	0.003009236	533	519
ASAP1IT1	0.007450546	0.863745911	0.901302295	533	129
ASAP1	-0.343872367	3.06E-16	2.18E-14	533	533
ASAP2	-0.108564019	0.012144174	0.02774987	533	533
ASAP3	0.087619169	0.04317774	0.081968177	533	533
ASB10	0.005750095	0.894635734	0.923969556	533	53
ASB11	0.131287085	0.002389161	0.006860841	533	96
ASB12	0.144314734	0.000833421	0.002726539	533	490
ASB13	0.132853155	0.002115019	0.006174753	533	533
ASB14	0.006390681	0.882977757	0.915431899	533	532
ASB15	0.075704098	0.080781771	0.138738828	533	260
ASB16	0.17565299	4.55E-05	0.000209902	533	531
ASB17	0.075175931	0.082926831	0.141948033	533	352
ASB18	0.044170337	0.308747288	0.414631709	533	119
ASB1	-0.165255221	0.000126776	0.000518289	533	533
ASB2	-0.105699086	0.014631812	0.032499196	533	533
ASB3	-0.060284044	0.164601185	0.249638527	533	533
ASB4	-0.025600976	0.555355938	0.653518204	533	332
ASB5	0.178351527	3.46E-05	0.000164071	533	327
ASB6	0.127720037	0.003138578	0.008676713	533	533
ASB7	0.001532381	0.971844721	0.97976684	533	533
ASB8	0.256235225	1.95E-09	2.59E-08	533	533
ASB9	0.02592137	0.550416157	0.64965709	533	533
ASCC1	-0.057271225	0.186772107	0.2767239	533	533
ASCC2	0.161233934	0.000185401	0.000722502	533	533
ASCC3	-0.288049746	1.21E-11	2.81E-10	533	533
ASCL1	-0.003157333	0.942027553	0.958478445	533	277
ASCL2	0.035007812	0.419915497	0.527254843	533	532		1
ASCL3	0.056632973	0.19173899	0.282424836	533	183
ASCL4	0.266543013	4.04E-10	6.29E-09	533	336
ASF1A	0.067248347	0.120983327	0.194443345	533	533
ASF1B	-0.038325066	0.377209247	0.484990191	533	533
ASFMR1	0.04020218	0.354271973	0.461146039	533	384
ASGR1	0.057987421	0.18131225	0.270225762	533	532
ASGR2	0.047736419	0.271279558	0.37357228	533	529
ASH1L	-0.255276517	2.24E-09	2.95E-08	533	533
ASH2L	0.011716422	0.787261187	0.842959487	533	533
ASIP	0.052913315	0.222622154	0.319214738	533	425
ASL	0.238320458	2.55E-08	2.61E-07	533	533
ASMTL	0.064839278	0.134917047	0.212664542	533	533
ASMT	-0.063124511	0.145566093	0.226442385	533	372
ASNA1	0.273763928	1.29E-10	2.29E-09	533	533
ASNSD1	-0.009872796	0.820111471	0.868731011	533	533
ASNS	0.059345144	0.171287542	0.25807067	533	533
ASPA	0.082301967	0.05758421	0.104486056	533	532
ASPDH	0.194303868	6.23E-06	3.59E-05	533	504
ASPG	0.21401826	6.12E-07	4.49E-06	533	499
ASPHD1	-0.024577288	0.571282203	0.6673511	533	532
ASPHD2	-0.104673482	0.015625568	0.034444595	533	533
ASPH	-0.167510502	0.00010204	0.000428602	533	533
ASPM	-0.136511194	0.001583078	0.004796823	533	533
ASPN	-0.215701121	4.97E-07	3.73E-06	533	533
ASPRV1	0.191039352	8.95E-06	4.93E-05	533	533
ASPSCR1	0.203008266	2.30E-06	1.48E-05	533	533
ASRGL1	0.140043384	0.001188817	0.003723641	533	533
ASS1	0.063318158	0.1443323	0.224741868	533	533
ASTE1	-0.079069947	0.068145663	0.120272143	533	532
ASTL	-0.142645663	0.000958607	0.003078686	533	299
ASTN1	-0.072176448	0.095996155	0.160583063	533	446
ASTN2	0.328249996	7.43E-15	3.68E-13	533	533
ASXL1	-0.038113931	0.379845128	0.487819198	533	533
ASXL2	-0.21541232	5.15E-07	3.85E-06	533	533
ASXL3	0.167007229	0.00010713	0.00044639	533	520
ASZ1	0.053822598	0.214763452	0.309885937	533	46
ATAD1	-0.014664637	0.735526915	0.803070032	533	533
ATAD2B	-0.218391302	3.55E-07	2.76E-06	533	533
ATAD2	-0.234563078	4.27E-08	4.15E-07	533	533
ATAD3A	0.054189964	0.211645624	0.306044339	533	533
ATAD3B	0.050138803	0.247863871	0.347762571	533	533
ATAD3C	0.082073983	0.058281831	0.105495504	533	533
ATAD5	-0.114546851	0.008120252	0.019748601	533	532
ATCAY	-0.013388391	0.757790798	0.820597008	533	387
ATE1	-0.134043279	0.001926268	0.005686328	533	533
ATF1	-0.096407518	0.026034185	0.053400807	533	533
ATF2	-0.153207186	0.000385617	0.00137368	533	533
ATF3	-0.140327603	0.001161399	0.003651949	533	533
ATF4	0.160372378	0.0002009	0.000775401	533	533
ATF5	-0.043109392	0.320523427	0.426807039	533	533
ATF6B	0.088872275	0.040265134	0.0772905	533	533
ATF6	-0.316302982	7.54E-14	2.98E-12	533	533
ATF7IP2	0.029404782	0.498142815	0.602294788	533	533
ATF7IP	-0.164279796	0.000139134	0.000561747	533	533
ATF7	-0.122098471	0.00476044	0.012490656	533	533
ATG10	0.164332443	0.000138439	0.00055939	533	533
ATG12	-0.120815341	0.005223343	0.013482378	533	533
ATG16L1	-0.176641415	4.12E-05	0.000191852	533	533
ATG16L2	0.117080477	0.006810339	0.016982884	533	533
ATG2A	0.085992611	0.047221349	0.088512536	533	533
ATG2B	-0.060737105	0.161445703	0.245927427	533	533
ATG3	0.001150006	0.978868397	0.984828468	533	533
ATG4A	0.157706565	0.000256892	0.000960973	533	533
ATG4B	0.1242284	0.004073202	0.010903157	533	533
ATG4C	0.02275759	0.600115696	0.691729798	533	533
ATG4D	0.292076691	6.08E-12	1.53E-10	533	533
ATG5	0.050676766	0.242819766	0.341997042	533	533
ATG7	-0.00186319	0.96576998	0.975349783	533	533
ATG9A	0.027768819	0.52236037	0.625048724	533	533
ATG9B	0.074032509	0.087728373	0.148627302	533	532
ATHL1	0.015776589	0.716307353	0.787996722	533	533
ATIC	-0.06533501	0.131953122	0.208778195	533	533
ATL1	0.037237243	0.390910267	0.498157915	533	533
ATL2	-0.000852842	0.984328025	0.988053012	533	533
ATL3	-0.127855909	0.003106507	0.008599844	533	533
ATMIN	-0.062237726	0.15131919	0.233660938	533	533
ATM	-0.079674347	0.066058064	0.1172397	533	533
ATN1	0.06011637	0.165780678	0.251197768	533	533
ATOH1	-0.035787658	0.409629027	0.517270831	533	12
ATOH7	0.217633766	3.90E-07	3.00E-06	533	510
ATOH8	0.180555801	2.75E-05	0.000134642	533	533
ATOX1	0.231143054	6.77E-08	6.26E-07	533	533
ATP10A	-0.272809054	1.50E-10	2.61E-09	533	533
ATP10B	0.026901787	0.535435549	0.636504614	533	464
ATP10D	-0.097132788	0.024927484	0.051450103	533	533
ATP11A	-0.109984011	0.011055827	0.025644278	533	533
ATP11B	-0.284254904	2.30E-11	4.98E-10	533	533
ATP11C	-0.25724757	1.67E-09	2.26E-08	533	533
ATP12A	-0.020587122	0.635339454	0.721769967	533	168
ATP13A1	0.114132384	0.008354734	0.020211578	533	533
ATP13A2	0.014649832	0.735783959	0.803242111	533	533
ATP13A3	-0.320350829	3.48E-14	1.50E-12	533	533
ATP13A4	0.031176184	0.472607534	0.577972293	533	527
ATP13A5	0.152483298	0.000411238	0.001455178	533	208
ATP1A1	-0.017634947	0.684588228	0.762085929	533	533
ATP1A2	-0.072111887	0.096294564	0.160988732	533	533
ATP1A3	-0.022578532	0.602988022	0.694092133	533	528
ATP1A4	0.069348975	0.10977343	0.179256587	533	371
ATP1B1	0.134770763	0.00181862	0.005415297	533	533
ATP1B2	-0.017795164	0.681878441	0.760025337	533	533
ATP1B3	-0.136216357	0.001620898	0.004896702	533	533
ATP1B4	0.155983856	0.000300507	0.001105865	533	75
ATP2A1	0.096153412	0.026431825	0.054100838	533	529
ATP2A2	-0.316309946	7.53E-14	2.98E-12	533	533
ATP2A3	-0.108869425	0.011902416	0.027275298	533	533
ATP2B1	-0.213855458	6.25E-07	4.58E-06	533	533
ATP2B2	0.019877019	0.647049808	0.731749661	533	533
ATP2B3	-0.032099498	0.459588149	0.565549841	533	299
ATP2B4	-0.347795607	1.34E-16	1.07E-14	533	533
ATP2C1	-0.152941128	0.000394856	0.001402131	533	533
ATP2C2	0.027993709	0.51899586	0.622060619	533	528
ATP4A	0.035320827	0.415768643	0.523286513	533	120
ATP4B	0.126778596	0.003369191	0.009240751	533	331
ATP5A1	0.273154291	1.42E-10	2.49E-09	533	533
ATP5B	0.235434835	3.79E-08	3.72E-07	533	533
ATP5C1	0.292055814	6.10E-12	1.53E-10	533	533
ATP5D	0.350554736	7.41E-17	6.28E-15	533	532
ATP5EP2	0.182695323	2.20E-05	0.000110275	533	533
ATP5E	0.206652427	1.50E-06	1.00E-05	533	533
ATP5F1	0.232229891	5.86E-08	5.51E-07	533	533
ATP5G1	0.265361701	4.85E-10	7.40E-09	533	533
ATP5G2	0.255246047	2.26E-09	2.96E-08	533	533
ATP5G3	0.121085104	0.005122785	0.013260173	533	533
ATP5H	0.347060699	1.56E-16	1.22E-14	533	533
ATP5I	0.246941249	7.59E-09	8.77E-08	533	533
ATP5J2	0.274920977	1.07E-10	1.94E-09	533	533
ATP5J	0.2558445	2.06E-09	2.73E-08	533	533
ATP5L2	0.190470648	9.53E-06	5.20E-05	533	368
ATP5L	0.303428325	8.18E-13	2.50E-11	533	533
ATP5O	0.364584324	3.36E-18	4.24E-16	533	533
ATP5SL	0.403156206	3.00E-22	1.37E-19	533	533
ATP5S	0.252166163	3.55E-09	4.46E-08	533	533
ATP6AP1L	0.135628793	0.001698753	0.005102841	533	533
ATP6AP1	0.298855122	1.85E-12	5.21E-11	533	533
ATP6AP2	0.139075886	0.001286679	0.00399503	533	533
ATP6V0A1	0.010764546	0.804178836	0.856200674	533	533
ATP6V0A2	-0.135224448	0.001754307	0.005247823	533	533
ATP6V0A4	0.080827555	0.062220678	0.111503836	533	447
ATP6V0B	0.239452078	2.18E-08	2.27E-07	533	533
ATP6V0C	0.253257674	3.03E-09	3.86E-08	533	533
ATP6V0D1	0.089216698	0.039494324	0.076035344	533	533
ATP6V0D2	0.113541576	0.00869942	0.020914921	533	503
ATP6V0E1	0.129207658	0.00280329	0.007877269	533	533
ATP6V0E2	0.138970882	0.001297735	0.004023756	533	533
ATP6V1A	0.093746066	0.030465715	0.06108597	533	533
ATP6V1B1	0.099063221	0.02217766	0.04652274	533	531
ATP6V1B2	-0.050377475	0.24561706	0.345141106	533	533
ATP6V1C1	-0.054878533	0.205889909	0.299072296	533	533
ATP6V1C2	0.100249447	0.02062177	0.043754789	533	533
ATP6V1D	0.301424054	1.17E-12	3.46E-11	533	533
ATP6V1E1	0.256842431	1.78E-09	2.39E-08	533	533
ATP6V1E2	0.029713586	0.493639276	0.597530573	533	533
ATP6V1F	0.28111054	3.88E-11	7.90E-10	533	533
ATP6V1G1	0.12844118	0.002971738	0.008275627	533	533
ATP6V1G2	0.076901286	0.076085753	0.13199765	533	533
ATP6V1G3	0.205513248	1.71E-06	1.13E-05	533	145
ATP6V1H	0.137328923	0.001482381	0.004527091	533	533
ATP7A	-0.019939062	0.646023115	0.730859194	533	533
ATP7B	0.144846834	0.000796808	0.002616952	533	533
ATP8A1	0.072216124	0.095813135	0.160303509	533	533
ATP8A2	0.03793426	0.382097064	0.489837501	533	530
ATP8B1	-0.171355621	7.00E-05	0.000306398	533	533
ATP8B2	-0.286952764	1.46E-11	3.32E-10	533	533
ATP8B3	0.008651831	0.842045426	0.8858571	533	533
ATP8B4	-0.001618332	0.970266216	0.978664897	533	533
ATP8B5P	0.052897656	0.222759268	0.319376732	533	532
ATP9A	-0.134996744	0.00178632	0.005329352	533	533
ATP9B	-0.037484663	0.38776785	0.495280497	533	533
ATPAF1	0.147324343	0.000645127	0.002163912	533	533
ATPAF2	0.379014149	1.19E-19	2.72E-17	533	533
ATPBD4	0.124895664	0.003877165	0.010451961	533	533
ATPIF1	0.256730711	1.81E-09	2.42E-08	533	533
ATRIP	0.138271184	0.001373666	0.004230329	533	533
ATRNL1	-0.143913615	0.000862044	0.002801425	533	519
ATRN	-0.041843031	0.334957836	0.441478588	533	533
ATRX	-0.208394921	1.21E-06	8.31E-06	533	533
ATR	-0.217836148	3.81E-07	2.94E-06	533	533
ATXN10	-0.110252	0.010860409	0.025260756	533	533
ATXN1L	-0.17718879	3.89E-05	0.000182575	533	533
ATXN1	-0.271302129	1.91E-10	3.23E-09	533	533
ATXN2L	0.053334833	0.218953922	0.314918102	533	533
ATXN2	0.039693848	0.360395015	0.467546374	533	533
ATXN3L	0.061847931	0.153902005	0.236785234	533	17
ATXN3	-0.093916409	0.030163877	0.060595277	533	533
ATXN7L1	0.072242786	0.095690299	0.160135551	533	533
ATXN7L2	0.114582177	0.00810054	0.019710174	533	533
ATXN7L3B	0.008687953	0.841394676	0.885364309	533	533
ATXN7L3	-0.167401235	0.000103125	0.000432654	533	533
ATXN7	-0.229640594	8.28E-08	7.50E-07	533	533
ATXN8OS	-0.003133416	0.942465931	0.958652177	533	11
AUH	0.267515047	3.47E-10	5.51E-09	533	533
AUP1	0.170431362	7.67E-05	0.000332786	533	533
AURKAIP1	0.27535931	9.95E-11	1.82E-09	533	533
AURKAPS1	0.017353186	0.68936355	0.766343874	533	532
AURKA	0.055691384	0.199242294	0.291073658	533	533
AURKB	-0.03146262	0.468547058	0.574121089	533	533
AURKC	0.080948227	0.061829983	0.110921709	533	533
AUTS2	-0.056196599	0.195190176	0.286357526	533	533
AVEN	-0.004721097	0.913408946	0.937641865	533	533
AVIL	0.141588282	0.00104667	0.003326022	533	531
AVL9	-0.155213411	0.000322172	0.001174866	533	533
AVPI1	0.164649095	0.000134328	0.000544469	533	533
AVPR1A	-0.06804345	0.116639596	0.1888018	533	531
AVPR1B	0.031152675	0.472941657	0.578240591	533	511
AVPR2	0.013846905	0.749767918	0.8140755	533	530
AVP	0.043613916	0.314887344	0.420888347	533	129
AWAT1	-0.015709103	0.717468861	0.789016135	533	69
AWAT2	-0.022911106	0.597658003	0.689729087	533	181
AXIN1	-0.004678191	0.914192864	0.93795154	533	533
AXIN2	-0.08939864	0.039092211	0.075405214	533	532
AXL	-0.240596554	1.86E-08	1.97E-07	533	533
AZGP1	0.296032005	3.05E-12	8.16E-11	533	531
AZI1	0.142368382	0.000981013	0.003141579	533	532
AZI2	-0.059587772	0.169540549	0.255897568	533	533
AZIN1	-0.185297034	1.67E-05	8.64E-05	533	533
AZU1	-0.00250361	0.954015697	0.966918172	533	377
B2M	0.027164934	0.531449879	0.63293216	533	533
B3GALNT1	0.06877535	0.112750018	0.183478174	533	533
B3GALNT2	-0.139771189	0.001215632	0.003794074	533	533
B3GALT1	-0.099390516	0.021738516	0.045748694	533	443
B3GALT2	-0.065694546	0.12983516	0.206090314	533	530
B3GALT4	0.107095809	0.013367992	0.030066423	533	533
B3GALT5	-0.081588014	0.059792253	0.107785207	533	489
B3GALT6	-0.015444625	0.722027081	0.792645206	533	533
B3GALTL	0.278914838	5.58E-11	1.09E-09	533	533
B3GAT1	-0.167795233	9.93E-05	0.000418811	533	527
B3GAT2	-0.067524317	0.119461598	0.192455908	533	528
B3GAT3	0.219842522	2.95E-07	2.34E-06	533	533
B3GNT1	0.346388965	1.80E-16	1.38E-14	533	533
B3GNT2	-0.042743206	0.324655043	0.431084245	533	533
B3GNT3	-0.08111407	0.061296347	0.110141105	533	531
B3GNT4	-0.064187726	0.13889031	0.217619289	533	533
B3GNT5	-0.193214613	7.03E-06	4.00E-05	533	533
B3GNT6	-0.013845859	0.74978619	0.8140755	533	188
B3GNT7	-0.308466297	3.26E-13	1.10E-11	533	533
B3GNT8	0.081908465	0.058792681	0.106315183	533	532
B3GNT9	0.151921597	0.000432202	0.001521081	533	533
B3GNTL1	0.100924171	0.019779834	0.042244058	533	533
B4GALNT1	-0.183954831	1.92E-05	9.79E-05	533	533
B4GALNT2	0.075083138	0.083308402	0.142528565	533	427
B4GALNT3	-0.001624703	0.970149206	0.978595839	533	532
B4GALNT4	-0.110765512	0.010494488	0.024511456	533	497
B4GALT1	-0.294128967	4.26E-12	1.09E-10	533	533
B4GALT2	-0.006081475	0.888601975	0.91958753	533	533
B4GALT3	0.077016294	0.075646567	0.131394033	533	533
B4GALT4	-0.155853029	0.000304088	0.001116594	533	533
B4GALT5	-0.21897129	3.30E-07	2.58E-06	533	533
B4GALT6	0.151422917	0.000451643	0.001582319	533	533
B4GALT7	0.075667574	0.080928644	0.138940601	533	533
B9D1	0.183861211	1.94E-05	9.87E-05	533	533
B9D2	0.197417486	4.38E-06	2.63E-05	533	533
BAALC	0.115193003	0.007766401	0.019007268	533	533
BAAT	0.070904802	0.10201135	0.16892121	533	523
BACE1	-0.071212409	0.100529547	0.166810037	533	533
BACE2	0.09938442	0.021746625	0.045760983	533	533
BACH1	-0.325449827	1.29E-14	6.15E-13	533	533		1
BACH2	-0.112792081	0.009154892	0.021822569	533	533
BAD	0.319387184	4.19E-14	1.77E-12	533	533		1
BAG1	0.260052344	1.10E-09	1.54E-08	533	533
BAG2	-0.195102415	5.70E-06	3.32E-05	533	533
BAG3	-0.048477246	0.263903051	0.3654614	533	533
BAG4	-0.110294115	0.010829978	0.025192883	533	533
BAG5	-0.248644494	5.94E-09	7.00E-08	533	533
BAGE2	-0.13154518	0.002341858	0.006748072	533	490
BAGE	0.123536675	0.004285855	0.01138771	533	76
BAHCC1	0.024563868	0.571492421	0.667506505	533	533
BAHD1	0.046425804	0.28467175	0.388090742	533	533
BAI1	-0.077480541	0.073894657	0.128917558	533	529
BAI2	0.041021985	0.344536102	0.451534474	533	532
BAI3	0.003340824	0.938664875	0.955587578	533	500
BAIAP2L1	-0.041088854	0.343749554	0.450620838	533	533
BAIAP2L2	0.091103489	0.035489924	0.069416502	533	533
BAIAP2	-0.098459605	0.023007756	0.047998007	533	533
BAIAP3	0.245214633	9.71E-09	1.09E-07	533	533
BAK1	-0.021180704	0.625619813	0.714068044	533	533
BAMBI	-0.005689926	0.895731957	0.924959559	533	533
BANF1	0.211745411	8.09E-07	5.78E-06	533	533
BANF2	0.062473102	0.149775593	0.231703337	533	118
BANK1	0.030704676	0.479333444	0.583754177	533	533
BANP	0.18022696	2.85E-05	0.000138838	533	533
BAP1	0.242860266	1.36E-08	1.48E-07	533	533
BARD1	-0.33122664	4.10E-15	2.17E-13	533	530
BARHL1	0.014536142	0.737758835	0.804831449	533	69
BARHL2	0.058100701	0.180459602	0.269264161	533	46
BARX1	-0.057254954	0.18689754	0.276813365	533	335
BARX2	0.034518243	0.426449725	0.533598164	533	533
BASE	0.032292637	0.456890306	0.562676503	533	11
BASP1	-0.196148311	5.06E-06	2.99E-05	533	533
BAT1	0.107393554	0.013111368	0.029591587	533	533
BAT2L1	-0.186145571	1.52E-05	7.95E-05	533	533
BAT2L2	-0.353365113	4.04E-17	3.62E-15	533	533
BAT2	-0.085446781	0.048647535	0.090586151	533	533
BAT3	0.139619138	0.001230853	0.003836827	533	533
BAT4	0.326974744	9.56E-15	4.66E-13	533	533
BAT5	0.220096505	2.86E-07	2.27E-06	533	533
BATF2	0.02284466	0.598721203	0.690639776	533	533
BATF3	-0.243339595	1.27E-08	1.39E-07	533	533
BATF	-0.076655012	0.077033187	0.133400225	533	533
BAX	0.112545355	0.009309406	0.022128088	533	533
BAZ1A	-0.334806315	1.99E-15	1.15E-13	533	533
BAZ1B	-0.246006603	8.67E-09	9.89E-08	533	533
BAZ2A	-0.192948207	7.25E-06	4.10E-05	533	533
BAZ2B	-0.303674949	7.82E-13	2.41E-11	533	533
BBC3	0.228991977	9.02E-08	8.08E-07	533	533
BBOX1	0.060366038	0.16402671	0.248917077	533	532
BBS10	0.091384136	0.034924867	0.068487392	533	533
BBS12	0.238965538	2.34E-08	2.41E-07	533	533
BBS1	0.059095379	0.173099924	0.260342803	533	533
BBS2	0.141518074	0.001052774	0.003343765	533	533
BBS4	0.195270797	5.59E-06	3.26E-05	533	533
BBS5	-0.071400191	0.099633408	0.165636638	533	533
BBS7	-0.00800452	0.853724936	0.894471083	533	533
BBS9	0.103073618	0.017294061	0.037567994	533	533
BBX	-0.224088931	1.71E-07	1.44E-06	533	533
BCAM	0.155062557	0.000326581	0.001187936	533	533
BCAN	0.013693829	0.75244343	0.816125422	533	530
BCAP29	-0.096301728	0.0261991	0.05370083	533	533
BCAP31	0.180184578	2.86E-05	0.000139384	533	533
BCAR1	-0.00801327	0.85356685	0.894430509	533	533
BCAR3	0.273481688	1.35E-10	2.38E-09	533	533
BCAR4	0.067342729	0.120461204	0.193727755	533	178
BCAS1	-0.119495392	0.005741473	0.014647224	533	504
BCAS2	-0.11166045	0.009882843	0.023288589	533	533
BCAS3	0.188187065	1.22E-05	6.50E-05	533	533
BCAS4	0.177996246	3.58E-05	0.000169535	533	533
BCAT1	-0.254456622	2.54E-09	3.29E-08	533	533
BCAT2	0.347648876	1.38E-16	1.09E-14	533	533
BCCIP	0.059690816	0.168802648	0.254993824	533	533
BCDIN3D	0.356881524	1.87E-17	1.87E-15	533	533
BCHE	-0.057067799	0.188344777	0.278585542	533	518
BCKDHA	0.255531245	2.16E-09	2.86E-08	533	533
BCKDHB	0.2082394	1.24E-06	8.44E-06	533	533
BCKDK	0.055634035	0.199706109	0.291624445	533	533
BCL10	-0.153275411	0.000383281	0.00136584	533	533
BCL11A	0.099915393	0.021050022	0.04449485	533	533
BCL11B	-0.160510242	0.000198341	0.000766702	533	533
BCL2A1	-0.12901459	0.002844881	0.007977459	533	533
BCL2L10	0.287673395	1.29E-11	2.97E-10	533	471
BCL2L11	-0.275113871	1.04E-10	1.89E-09	533	533
BCL2L12	0.084333961	0.051667082	0.095485581	533	533
BCL2L13	0.104735246	0.015564088	0.034331596	533	533
BCL2L14	-0.064330541	0.138011803	0.216444681	533	511
BCL2L15	-0.07776006	0.072855896	0.12738092	533	529
BCL2L1	0.042687723	0.325284056	0.431720408	533	533
BCL2L2	0.050607253	0.243467461	0.342669869	533	533
BCL2	-0.017770675	0.682292366	0.760340827	533	533		1
BCL3	-0.080035583	0.064835644	0.115522516	533	533
BCL6B	-0.082692914	0.056404051	0.102677376	533	533
BCL6	-0.266836115	3.86E-10	6.03E-09	533	533
BCL7A	0.370238956	9.25E-19	1.50E-16	533	533
BCL7B	0.094518078	0.029118184	0.058769871	533	533
BCL7C	0.197129407	4.53E-06	2.71E-05	533	533
BCL8	-0.033251989	0.443621973	0.550269219	533	463
BCL9L	-0.159783357	0.000212186	0.000813977	533	533
BCL9	0.094074843	0.029885447	0.06011982	533	533
BCLAF1	-0.308525298	3.23E-13	1.09E-11	533	533
BCMO1	-0.062293673	0.150951201	0.233199882	533	530
BCO2	0.173437864	5.69E-05	0.000255855	533	532
BCORL1	-0.030007839	0.489368262	0.593536778	533	533
BCORL2	0.10525737	0.015052789	0.033327752	533	326
BCOR	-0.212972485	6.96E-07	5.04E-06	533	533
BCR	0.069582596	0.108579046	0.177593913	533	533
BCS1L	0.273547237	1.33E-10	2.36E-09	533	533
BCYRN1	0.031675285	0.46554485	0.571067216	533	11
BDH1	0.088048886	0.042159555	0.080360673	533	533
BDH2	0.349230715	9.84E-17	8.07E-15	533	533
BDKRB1	-0.016745157	0.699710417	0.774727503	533	526
BDKRB2	-0.131077708	0.002428175	0.006964937	533	533
BDNFOS	0.368366015	1.42E-18	2.11E-16	533	533
BDNF	0.066842126	0.123250747	0.197567734	533	532
BDP1	-0.173404873	5.71E-05	0.000256473	533	533
BEAN	-0.129161231	0.00281324	0.007899723	533	528
BECN1	-0.146417054	0.000697261	0.002321151	533	533		1
BEGAIN	-0.121367474	0.0050194	0.013041125	533	530
BEND2	0.061171541	0.158462925	0.242316172	533	220
BEND3	-0.263296095	6.67E-10	9.78E-09	533	533
BEND4	-0.176937967	3.99E-05	0.000186879	533	500
BEND5	0.238915229	2.35E-08	2.42E-07	533	533
BEND6	-0.136499987	0.0015845	0.004798249	533	532
BEND7	0.129654706	0.002709105	0.007647786	533	533
BEST1	-0.014385897	0.740371346	0.806633841	533	533
BEST2	-0.055932528	0.197300595	0.288948979	533	142
BEST3	0.098141732	0.023455616	0.04878681	533	519
BEST4	0.084267939	0.051851035	0.095790415	533	532
BET1L	0.211626669	8.21E-07	5.85E-06	533	533
BET1	0.08903095	0.039908456	0.076708101	533	533
BET3L	-0.093409811	0.031069136	0.062172197	533	502
BEX1	-0.000938451	0.982755097	0.98695475	533	507
BEX2	-0.045946831	0.289675469	0.393475357	533	532
BEX4	-0.075630655	0.08107733	0.139172164	533	533
BEX5	0.150020503	0.000510765	0.001761292	533	533
BEYLA	0.118128245	0.006326421	0.015931832	533	22
BFAR	0.132039708	0.002253602	0.006523603	533	533
BFSP1	-0.068657036	0.113371781	0.184341163	533	533
BFSP2	0.095177872	0.028007383	0.05685809	533	350
BGLAP	0.222655966	2.06E-07	1.70E-06	533	531
BGN	-0.066609761	0.124562546	0.199274373	533	533
BHLHA15	-0.107107496	0.013357835	0.030051038	533	509
BHLHB9	0.057466447	0.185271983	0.275049555	533	533
BHLHE22	-0.155364312	0.000317817	0.001161086	533	528
BHLHE23	0.06623141	0.126721696	0.202023145	533	79
BHLHE40	-0.098134102	0.023466459	0.048804328	533	533
BHLHE41	-0.174116141	5.32E-05	0.000240685	533	533
BHMT2	0.0072693	0.867029336	0.903888811	533	533
BHMT	-0.012328794	0.776429654	0.834953877	533	533
BICC1	-0.17064957	7.51E-05	0.000326761	533	532
BICD1	-0.288435972	1.14E-11	2.65E-10	533	533
BICD2	-0.266463619	4.09E-10	6.35E-09	533	533
BID	-0.084307726	0.051740115	0.09559426	533	533
BIK	0.007253011	0.867324542	0.904053539	533	528
BIN1	0.079594785	0.066329833	0.117644208	533	533
BIN2	0.037319466	0.389864261	0.497202103	533	533
BIN3	0.146606107	0.000686086	0.002287595	533	533
BIRC2	-0.123519054	0.004291401	0.011399441	533	533
BIRC3	-0.289916453	8.81E-12	2.14E-10	533	533
BIRC5	-0.051377417	0.236358769	0.334556694	533	533
BIRC6	-0.296995869	2.58E-12	7.04E-11	533	533
BIRC7	-0.016636989	0.701557034	0.7761326	533	517
BIRC8	0.045038587	0.299324963	0.403813351	533	25
BIVM	0.160577701	0.0001971	0.000762051	533	533
BLCAP	0.236869151	3.12E-08	3.12E-07	533	533
BLID	0.114190179	0.008321678	0.020141279	533	138
BLK	-0.089244235	0.03943324	0.075954011	533	512
BLMH	-0.042348694	0.329144775	0.435840089	533	533
BLM	-0.243482051	1.24E-08	1.37E-07	533	532
BLNK	0.254418994	2.55E-09	3.31E-08	533	533
BLOC1S1	0.298379355	2.02E-12	5.60E-11	533	533
BLOC1S2	-0.003484478	0.936033009	0.953630637	533	533
BLOC1S3	0.090153701	0.037460287	0.072702602	533	533
BLVRA	0.138486469	0.001349879	0.004165347	533	533
BLVRB	0.336697107	1.36E-15	8.28E-14	533	533
BLZF1	-0.150165746	0.000504324	0.001744152	533	533
BMF	0.135636797	0.00169767	0.005101868	533	533
BMI1	-0.062693016	0.148344244	0.229771158	533	533
BMP10	0.09151383	0.034666339	0.068106297	533	114
BMP15	8.35E-05	0.998466402	0.99881323	533	66
BMP1	-0.079862267	0.065419801	0.1162961	533	533
BMP2K	-0.236922063	3.10E-08	3.10E-07	533	533
BMP2	-0.075170109	0.082950727	0.141976881	533	533		1
BMP3	0.067436841	0.119942322	0.193062701	533	496
BMP4	0.024103323	0.5787287	0.673590754	533	533
BMP5	0.00536171	0.90171517	0.929091547	533	389
BMP6	-0.059773259	0.168214	0.25433331	533	533
BMP7	-0.040057125	0.35601249	0.463082706	533	443
BMP8A	-0.13856253	0.001341566	0.004142866	533	533
BMP8B	-0.128641448	0.002926859	0.008177761	533	531
BMPER	-0.008368663	0.847150563	0.889556631	533	531
BMPR1A	-0.095254861	0.027880172	0.056648192	533	533
BMPR1B	0.032165098	0.458670835	0.564662312	533	516
BMPR2	-0.274199822	1.20E-10	2.15E-09	533	533
BMS1P4	0.000965502	0.98225809	0.986564737	533	526
BMS1P5	-0.008032566	0.853218224	0.894111669	533	533
BMS1	-0.248345652	6.20E-09	7.30E-08	533	533
BMX	-0.003327291	0.938912843	0.955791749	533	528
BNC1	-0.041820019	0.335223944	0.441771555	533	483
BNC2	-0.069704362	0.107960594	0.176697055	533	533
BNIP1	0.139898861	0.001202986	0.003760427	533	533
BNIP2	-0.353449755	3.96E-17	3.57E-15	533	533
BNIP3L	-0.083228714	0.054819301	0.100381714	533	533		1
BNIP3	0.033788891	0.436293159	0.543049752	533	533		1
BNIPL	0.115126345	0.007802256	0.019081121	533	529
BOC	-0.073771619	0.088854671	0.150296022	533	533
BOD1L	-0.188095465	1.23E-05	6.56E-05	533	533
BOD1	0.142286305	0.000987737	0.003157596	533	533
BOK	0.10999688	0.011046373	0.025628246	533	533
BOLA1	0.433641086	7.58E-26	8.98E-23	533	533
BOLA2	0.16844661	9.32E-05	0.000396004	533	533
BOLA3	0.273089801	1.43E-10	2.51E-09	533	533
BOLL	0.122520689	0.00461642	0.012139631	533	155
BOP1	0.045771897	0.2915176	0.395497901	533	533
BPESC1	0.088994038	0.03999119	0.076845144	533	143
BPGM	0.245227954	9.69E-09	1.09E-07	533	533
BPHL	0.314251892	1.11E-13	4.21E-12	533	533
BPIL1	0.033799263	0.436152275	0.542907917	533	38
BPIL2	-0.01954858	0.652495956	0.736487457	533	57
BPIL3	0.075547266	0.081413974	0.139643011	533	6
BPI	-0.111108722	0.01025606	0.024029877	533	468
BPNT1	0.068841407	0.112404045	0.183003807	533	533
BPTF	-0.252261583	3.50E-09	4.41E-08	533	533
BPY2	0.131032739	0.00243663	0.00698422	533	135
BRAF	-0.09362472	0.030682306	0.061477449	533	533
BRAP	0.049147403	0.257350088	0.358554179	533	533
BRCA1	-0.240245916	1.95E-08	2.06E-07	533	533
BRCA2	-0.255906178	2.04E-09	2.71E-08	533	533
BRCC3	-0.040506603	0.350636649	0.457329465	533	533
BRD1	-0.14775983	0.000621409	0.002094981	533	533
BRD2	-0.006119094	0.887917419	0.919102811	533	533
BRD3	-0.146205745	0.00070995	0.00236014	533	533
BRD4	-0.198963872	3.67E-06	2.25E-05	533	533
BRD7P3	-0.014524282	0.737964944	0.804983422	533	401
BRD7	0.079720396	0.065901191	0.116997104	533	533
BRD8	0.16038027	0.000200753	0.000774985	533	533
BRD9	0.087956814	0.042375992	0.080742687	533	533
BRDT	-0.058815762	0.175145845	0.262979674	533	115
BREA2	-0.007627426	0.860543827	0.89889129	533	512
BRE	-0.079209164	0.067660074	0.119592247	533	533
BRF1	0.22242479	2.12E-07	1.74E-06	533	533
BRF2	0.31569314	8.46E-14	3.28E-12	533	533
BRI3BP	0.072580363	0.094145917	0.1579467	533	533
BRI3	0.296136493	3.00E-12	8.05E-11	533	533
BRIP1	-0.138286795	0.001371928	0.004226371	533	532		1
BRIX1	-0.05157073	0.234597685	0.33246079	533	533
BRMS1L	0.01338572	0.757837618	0.820597008	533	533
BRMS1	0.244057241	1.14E-08	1.27E-07	533	533
BRP44L	0.345578541	2.14E-16	1.63E-14	533	533
BRP44	0.058711385	0.175914151	0.263956336	533	533
BRPF1	0.01417536	0.744037254	0.809490366	533	533
BRPF3	-0.041976189	0.333420701	0.439912816	533	533
BRS3	-0.080352194	0.063779596	0.11389254	533	192
BRSK1	-0.065488369	0.131046467	0.207626906	533	532
BRSK2	-0.016998446	0.695393293	0.77138796	533	519
BRWD1	-0.089732884	0.038362524	0.074168037	533	533
BRWD3	-0.154675795	0.000338143	0.001225131	533	532
BSCL2	0.335212353	1.83E-15	1.08E-13	533	533
BSDC1	0.121304928	0.005042137	0.01308839	533	533
BSG	0.33484272	1.98E-15	1.15E-13	533	533
BSND	0.193821272	6.57E-06	3.77E-05	533	188
BSN	-0.017725133	0.683062386	0.760953195	533	532
BSPH1	0.055714783	0.199053275	0.290818595	533	4
BSPRY	0.095402609	0.027637436	0.056254349	533	531
BST1	-0.167433398	0.000102805	0.000431488	533	533
BST2	-0.075969196	0.079722178	0.137243329	533	533
BSX	-0.026028375	0.548771187	0.648540668	533	14
BTAF1	-0.146755555	0.00067737	0.00226265	533	533
BTBD10	-0.195649472	5.36E-06	3.14E-05	533	533
BTBD11	-0.050978322	0.240023976	0.338911769	533	533
BTBD12	-0.010533818	0.8082937	0.859408897	533	533
BTBD16	-0.034659733	0.424555231	0.531700624	533	520
BTBD17	-0.019821945	0.647961735	0.732559061	533	110
BTBD18	0.096389593	0.026062065	0.053452555	533	508
BTBD19	-0.120852029	0.005209564	0.013451978	533	532
BTBD1	-0.126480491	0.003445359	0.009417626	533	533
BTBD2	0.201587369	2.71E-06	1.72E-05	533	533
BTBD3	-0.081181751	0.061079662	0.109800687	533	533
BTBD6	0.230272931	7.61E-08	6.94E-07	533	533
BTBD7	-0.110608914	0.010604901	0.02472923	533	533
BTBD8	-0.081714753	0.059395255	0.107289332	533	520
BTBD9	0.012859218	0.76708243	0.827635412	533	533
BTC	0.059993103	0.166651824	0.252387808	533	520
BTD	0.14045401	0.001149394	0.003618714	533	533
BTF3L1	-0.030176764	0.486925342	0.591071715	533	94
BTF3L4	-0.124927191	0.003868118	0.010431757	533	533
BTF3	0.068018619	0.116773379	0.188988002	533	533
BTG1	-0.078064293	0.071738869	0.125787932	533	533
BTG2	0.014379465	0.74048325	0.806679509	533	533
BTG3	4.64E-05	0.999146783	0.999295495	533	533
BTG4	-0.028969097	0.504533628	0.608671059	533	97
BTK	-0.095552823	0.027392513	0.055840395	533	533
BTLA	-0.148547623	0.000580547	0.001973235	533	530
BTN1A1	-0.058576842	0.176908197	0.265114071	533	452
BTN2A1	0.01793346	0.679542679	0.758353679	533	533
BTN2A2	0.02584062	0.551659105	0.65072533	533	533
BTN2A3	0.074427282	0.08604595	0.146355071	533	531
BTN3A1	-0.025349717	0.559244871	0.657135542	533	533
BTN3A2	-0.058099757	0.180466694	0.269264161	533	533
BTN3A3	-0.102252997	0.018208846	0.03926745	533	533
BTNL2	0.081659514	0.059568018	0.10749545	533	259
BTNL3	0.052670759	0.224752764	0.321583574	533	364
BTNL8	-0.017127224	0.693202126	0.769465429	533	518
BTNL9	0.092853123	0.032090617	0.063861278	533	533
BTRC	-0.034764002	0.423162245	0.530274613	533	533
BUB1B	-0.08580754	0.047700935	0.08922264	533	532
BUB1	-0.091444243	0.034804849	0.068298545	533	532
BUB3	-0.073200256	0.09136191	0.153865058	533	533
BUD13	0.121522637	0.004963394	0.012924403	533	533
BUD31	0.247659357	6.84E-09	7.98E-08	533	533
BVES	-0.147175242	0.000653438	0.002189605	533	532
BYSL	-0.112391394	0.009406997	0.022323123	533	533
BZRAP1	0.088561052	0.040972544	0.078402043	533	533
BZW1	-0.383250726	4.31E-20	1.16E-17	533	533
BZW2	-0.019884843	0.64692029	0.731704184	533	533
C10orf105	-0.070672115	0.103143725	0.170278794	533	531
C10orf107	0.023049499	0.595446348	0.687670602	533	527
C10orf108	0.018079483	0.677079743	0.75635878	533	532
C10orf10	-0.112583881	0.009285127	0.022083397	533	533
C10orf110	0.048090932	0.267732232	0.369596252	533	527
C10orf111	0.127646407	0.003156083	0.008720323	533	522
C10orf113	0.035146434	0.418076034	0.525436083	533	68
C10orf114	0.001129027	0.979253817	0.985019595	533	533
C10orf116	0.19181796	8.21E-06	4.59E-05	533	533
C10orf118	-0.153918769	0.000361888	0.001299273	533	533
C10orf119	-0.256371881	1.91E-09	2.55E-08	533	533
C10orf11	0.311164336	1.98E-13	7.03E-12	533	533
C10orf120	0.016083797	0.711028236	0.783386249	533	30
C10orf122	0.053258594	0.219614161	0.315620009	533	18
C10orf125	0.184179508	1.88E-05	9.59E-05	533	533
C10orf128	-0.113242263	0.008878835	0.021245807	533	533
C10orf129	-0.082679783	0.056443362	0.102730383	533	147
C10orf12	-0.165123015	0.000128389	0.000523739	533	533
C10orf131	-0.054268124	0.210986519	0.30531026	533	480
C10orf137	0.056551998	0.192376002	0.283073564	533	533
C10orf140	0.034516086	0.426478648	0.533601233	533	530
C10orf18	-0.265282771	4.91E-10	7.47E-09	533	533
C10orf25	0.037282826	0.390330176	0.497636453	533	533
C10orf26	0.056210507	0.195079484	0.28625763	533	533
C10orf27	0.143997655	0.000855973	0.002784501	533	168
C10orf28	0.025852106	0.55148223	0.650592829	533	533
C10orf2	-0.148197471	0.000598391	0.002027619	533	533
C10orf32	0.213191478	6.78E-07	4.92E-06	533	533
C10orf35	0.129799102	0.002679304	0.007581709	533	533
C10orf40	0.043020729	0.32152064	0.42788055	533	28
C10orf41	0.356024904	2.26E-17	2.21E-15	533	533
C10orf46	-0.183519919	2.02E-05	0.000102103	533	533
C10orf47	-0.0792175	0.067631089	0.119562844	533	533
C10orf4	0.009474868	0.8272455	0.874118987	533	533
C10orf50	0.103857585	0.016457936	0.036042969	533	388
C10orf53	-0.027917856	0.520129429	0.62304898	533	72
C10orf54	-0.049961021	0.249546773	0.349566632	533	533
C10orf55	-0.111159024	0.010221522	0.023968323	533	529
C10orf57	0.011838642	0.785096012	0.841400877	533	533
C10orf58	0.127204513	0.003263018	0.008982545	533	533
C10orf62	0.200379539	3.12E-06	1.94E-05	533	496
C10orf67	0.223782266	1.78E-07	1.49E-06	533	530
C10orf68	0.009424671	0.828146455	0.87479587	533	519
C10orf71	0.16856011	9.21E-05	0.00039198	533	77
C10orf72	-0.129369897	0.00276877	0.007791126	533	533
C10orf75	0.299703029	1.59E-12	4.53E-11	533	533
C10orf76	0.100734031	0.020014012	0.042629974	533	533
C10orf78	0.059496756	0.170194325	0.256672956	533	533
C10orf79	-0.008032956	0.85321117	0.894111669	533	532
C10orf81	-0.169597715	8.33E-05	0.000357803	533	498
C10orf82	0.021359183	0.622709835	0.711673426	533	463
C10orf84	0.126373556	0.00347306	0.009485628	533	533
C10orf88	0.033827692	0.435766234	0.542527885	533	533
C10orf90	-0.109631847	0.011317362	0.026157612	533	329
C10orf91	-0.12594946	0.003584923	0.009755461	533	242
C10orf93	-0.092276082	0.033179605	0.065658943	533	506
C10orf95	0.084262291	0.051866798	0.095810755	533	526
C10orf96	0.080212099	0.064245118	0.114591871	533	23
C10orf99	0.027032982	0.533446574	0.634739079	533	492
C11orf10	0.261435903	8.87E-10	1.27E-08	533	533
C11orf16	0.087706538	0.042969065	0.081637917	533	322
C11orf17	0.268623181	2.91E-10	4.69E-09	533	533
C11orf1	0.262458447	7.59E-10	1.10E-08	533	533
C11orf20	0.240698228	1.84E-08	1.94E-07	533	443
C11orf21	0.022753095	0.600187721	0.691737709	533	533
C11orf24	-0.100213766	0.020667148	0.043841844	533	533
C11orf2	0.266117286	4.31E-10	6.65E-09	533	533
C11orf30	-0.112148722	0.009562667	0.022644638	533	533
C11orf31	0.296904265	2.62E-12	7.13E-11	533	533
C11orf34	0.047342378	0.27525993	0.377789006	533	296
C11orf35	0.194318648	6.22E-06	3.58E-05	533	532
C11orf36	0.038437709	0.375807593	0.483558133	533	64
C11orf41	-0.079209627	0.067658464	0.119592247	533	531
C11orf42	-0.016944967	0.696303986	0.772143246	533	433
C11orf45	-0.182665215	2.21E-05	0.00011057	533	533
C11orf46	0.070434735	0.104309186	0.171879667	533	533
C11orf48	0.227834087	1.05E-07	9.26E-07	533	533
C11orf49	0.166225758	0.00011551	0.000477851	533	533
C11orf51	0.28691095	1.47E-11	3.34E-10	533	533
C11orf52	0.296116813	3.01E-12	8.06E-11	533	533
C11orf53	0.165006823	0.000129822	0.000528595	533	117
C11orf54	0.12342736	0.004320365	0.011464294	533	533
C11orf57	0.173572189	5.61E-05	0.000252886	533	533
C11orf58	-0.03896312	0.369312164	0.476953901	533	533
C11orf59	0.366206346	2.33E-18	3.11E-16	533	533
C11orf61	0.105328319	0.014984462	0.033198349	533	533
C11orf63	0.026926958	0.535053658	0.636163179	533	533
C11orf65	0.028966974	0.504564875	0.608672331	533	530
C11orf66	0.193785349	6.60E-06	3.78E-05	533	531
C11orf67	0.354919686	2.88E-17	2.77E-15	533	533
C11orf68	0.32989272	5.36E-15	2.78E-13	533	533
C11orf70	-0.157870361	0.000253069	0.000948533	533	531
C11orf71	0.329606783	5.67E-15	2.90E-13	533	533
C11orf73	0.103148649	0.017212462	0.037414925	533	533
C11orf74	0.393179548	3.77E-21	1.31E-18	533	533
C11orf75	0.012653727	0.770699702	0.830519874	533	533
C11orf80	0.137393528	0.001474682	0.004504943	533	533
C11orf82	-0.14862363	0.00057674	0.001961617	533	532
C11orf83	0.367562489	1.71E-18	2.38E-16	533	532
C11orf84	-0.042282266	0.329904677	0.436559563	533	533
C11orf85	0.139414489	0.001251616	0.003893122	533	383
C11orf86	-0.044493033	0.305222779	0.410527489	533	485
C11orf87	0.069305094	0.109998922	0.179548279	533	312
C11orf88	-0.021738821	0.616539647	0.706263368	533	506
C11orf90	0.027448496	0.527171832	0.629315862	533	441
C11orf92	0.264027027	5.96E-10	8.89E-09	533	533
C11orf93	0.384330434	3.32E-20	9.29E-18	533	533
C11orf94	-0.005900384	0.891898512	0.92166199	533	46
C11orf95	-0.077322479	0.074487379	0.129693477	533	533
C11orf9	-0.083031072	0.055399508	0.101241834	533	533
C12orf10	0.358807891	1.22E-17	1.27E-15	533	533
C12orf11	0.05154141	0.234864193	0.332768293	533	533
C12orf12	0.015983538	0.712749612	0.78481098	533	34
C12orf23	-0.053954606	0.213639324	0.308462622	533	533
C12orf24	0.165944863	0.00011867	0.000490018	533	533
C12orf26	0.093595125	0.03073533	0.061571452	533	532
C12orf27	0.204251196	1.99E-06	1.30E-05	533	530
C12orf29	0.098143028	0.023453776	0.04878681	533	533
C12orf32	0.040956817	0.345303736	0.452334656	533	533
C12orf34	0.143014987	0.000929496	0.002998514	533	533
C12orf35	-0.198818823	3.74E-06	2.28E-05	533	533
C12orf36	-0.078213337	0.071196762	0.124989595	533	453
C12orf39	0.168879838	8.93E-05	0.00038099	533	514
C12orf40	0.001663575	0.969435359	0.978099254	533	131
C12orf41	0.296291941	2.92E-12	7.86E-11	533	533
C12orf42	0.033876973	0.435097508	0.542074425	533	411
C12orf43	0.19473009	5.94E-06	3.44E-05	533	533
C12orf44	0.097064574	0.025029813	0.05162431	533	533
C12orf45	0.138554918	0.001342396	0.004144159	533	533
C12orf47	0.309441897	2.72E-13	9.34E-12	533	533
C12orf48	0.00545844	0.899951236	0.927748246	533	532
C12orf49	-0.011052412	0.799052565	0.852063818	533	533
C12orf4	-0.050695977	0.242640976	0.341816872	533	533
C12orf50	0.073292387	0.09095383	0.15324181	533	261
C12orf51	-0.032875836	0.448798019	0.55524398	533	533
C12orf52	0.375601945	2.66E-19	5.36E-17	533	533
C12orf53	-0.047533935	0.273319992	0.37568592	533	526
C12orf54	0.022804501	0.599364186	0.691150936	533	213
C12orf56	0.062580966	0.149072233	0.230792347	533	310
C12orf57	0.172964334	5.97E-05	0.0002666	533	533
C12orf59	0.086546493	0.045810135	0.086250725	533	532
C12orf5	-0.218529808	3.49E-07	2.71E-06	533	533
C12orf60	0.371690828	6.62E-19	1.13E-16	533	532
C12orf61	-0.027763431	0.522441106	0.625075094	533	532
C12orf62	0.372574926	5.39E-19	9.62E-17	533	533
C12orf63	-0.147508918	0.000634974	0.002135898	533	476
C12orf65	0.301433136	1.17E-12	3.46E-11	533	533
C12orf66	0.022277335	0.607833507	0.698353794	533	532
C12orf68	-0.135841902	0.001670127	0.005025839	533	533
C12orf69	-0.007804512	0.8573403	0.896660084	533	531
C12orf70	-0.034896299	0.421398665	0.528623254	533	375
C12orf71	-0.009461522	0.827485015	0.874280421	533	328
C12orf72	0.211688739	8.15E-07	5.82E-06	533	533
C12orf73	0.307239029	4.09E-13	1.35E-11	533	533
C12orf74	-0.061714191	0.154795837	0.237803322	533	419
C12orf75	0.148318466	0.000592169	0.00200867	533	533
C12orf76	0.266447968	4.10E-10	6.36E-09	533	533
C12orf77	0.151090737	0.000465041	0.001623335	533	116
C13orf15	0.080495333	0.063306831	0.113162332	533	533
C13orf16	0.109771611	0.011212917	0.025954897	533	437
C13orf18	-0.154818145	0.000333844	0.001211077	533	533
C13orf1	0.229733742	8.17E-08	7.41E-07	533	533
C13orf23	-0.153065983	0.000390495	0.001387868	533	533
C13orf26	-0.117580678	0.006575327	0.016464043	533	73
C13orf27	0.205232561	1.77E-06	1.17E-05	533	533
C13orf29	-0.193759235	6.62E-06	3.79E-05	533	532
C13orf30	-0.082884278	0.055833738	0.101795454	533	82
C13orf31	-0.148929108	0.00056167	0.001914884	533	533
C13orf33	-0.183548354	2.01E-05	0.000101842	533	533
C13orf34	-0.060996606	0.159658961	0.243738356	533	531
C13orf35	0.115920361	0.007384616	0.018214423	533	383
C13orf36	-0.07313284	0.091661446	0.154289024	533	328
C13orf37	-0.018692006	0.666786193	0.747840922	533	533
C13orf38	0.161431825	0.000182003	0.000710618	533	487
C13orf39	0.058441864	0.177909646	0.266375562	533	73
C14orf101	0.146414144	0.000697434	0.00232121	533	533
C14orf102	0.047572278	0.272932806	0.375361744	533	533
C14orf104	0.111613338	0.009914234	0.023348253	533	533
C14orf105	0.076097501	0.079213406	0.136472357	533	533
C14orf106	-0.170590909	7.55E-05	0.000328302	533	533
C14orf109	0.220470405	2.73E-07	2.18E-06	533	533
C14orf115	0.049838244	0.250713634	0.351002177	533	118
C14orf118	-0.081699887	0.059441708	0.107344387	533	533
C14orf119	0.231830111	6.18E-08	5.77E-07	533	533
C14orf126	0.114555539	0.0081154	0.019739183	533	533
C14orf128	0.283468985	2.62E-11	5.61E-10	533	533
C14orf129	-0.07160239	0.098675584	0.164315306	533	533
C14orf132	-0.128333011	0.002996238	0.008335793	533	533
C14orf135	0.167236718	0.00010478	0.000438319	533	533
C14orf138	-0.044913404	0.300671526	0.405400754	533	532
C14orf139	-0.147758902	0.000621459	0.002094981	533	533
C14orf142	0.218835387	3.36E-07	2.62E-06	533	533
C14orf143	0.023718552	0.584807109	0.678501328	533	533
C14orf145	-0.120527738	0.005332507	0.013725486	533	533
C14orf147	-0.0129194	0.766023984	0.826895716	533	533
C14orf148	0.14886776	0.000564667	0.001924124	533	525
C14orf149	0.133946476	0.001941024	0.00572314	533	533
C14orf153	0.300524737	1.38E-12	3.98E-11	533	533
C14orf156	0.263637307	6.33E-10	9.36E-09	533	533
C14orf159	0.30983532	2.53E-13	8.77E-12	533	533
C14orf162	0.175372074	4.68E-05	0.000215086	533	269
C14orf165	0.077391452	0.07422826	0.129376404	533	63
C14orf166B	-0.002708171	0.950263169	0.96398728	533	112
C14orf166	0.175434922	4.65E-05	0.000214015	533	533
C14orf167	0.23558436	3.72E-08	3.65E-07	533	533
C14orf169	-0.043799769	0.312827627	0.418494401	533	533
C14orf174	-0.006267969	0.885209115	0.917005681	533	530
C14orf176	0.231378624	6.56E-08	6.08E-07	533	533
C14orf177	0.018058473	0.677433905	0.75667055	533	9
C14orf178	-0.033966593	0.433882917	0.541085414	533	351
C14orf179	0.300019127	1.51E-12	4.30E-11	533	533
C14orf180	0.096253705	0.026274259	0.05382752	533	474
C14orf181	0.15343874	0.000377741	0.001349916	533	533
C14orf182	-0.109514822	0.011405475	0.026313112	533	522
C14orf183	0.029904056	0.490872382	0.594860015	533	107
C14orf184	0.070606558	0.103464552	0.170710583	533	352
C14orf19	0.149014959	0.000557501	0.001903245	533	528
C14orf1	0.331824759	3.64E-15	1.94E-13	533	533
C14orf21	-0.058051983	0.180825935	0.269720313	533	533
C14orf23	0.052855816	0.223125914	0.31980059	533	136
C14orf28	0.180903185	2.65E-05	0.000130598	533	532
C14orf2	0.319375794	4.20E-14	1.77E-12	533	533
C14orf33	0.282441218	3.11E-11	6.53E-10	533	533
C14orf34	-0.045765117	0.291589148	0.395568347	533	311
C14orf37	-0.089699162	0.038435614	0.074280851	533	533
C14orf39	0.07483646	0.084329666	0.143909399	533	128
C14orf43	-0.132684216	0.002143142	0.006244198	533	533
C14orf45	0.066257102	0.126574162	0.201851794	533	533
C14orf48	-0.073037335	0.092087133	0.154918177	533	88
C14orf49	-0.25117829	4.11E-09	5.07E-08	533	532
C14orf4	-0.088246382	0.041698439	0.079587089	533	533
C14orf50	0.019373537	0.655406098	0.738711069	533	512
C14orf53	0.257862955	1.52E-09	2.08E-08	533	80
C14orf64	0.099538974	0.021541826	0.045386879	533	531
C14orf68	0.158297027	0.000243358	0.000916127	533	439
C14orf70	0.067407612	0.120103286	0.193275496	533	31
C14orf72	0.01486284	0.732088546	0.800769018	533	505
C14orf73	0.11345922	0.008748461	0.021005267	533	530
C14orf79	0.264487459	5.55E-10	8.34E-09	533	533
C14orf80	0.017483559	0.687152426	0.764307314	533	532
C14orf86	0.012537653	0.772745165	0.831968843	533	36
C14orf93	0.294940496	3.69E-12	9.63E-11	533	533
C15orf17	0.214993048	5.43E-07	4.02E-06	533	533
C15orf21	0.075768561	0.080523069	0.13835835	533	533
C15orf23	0.107706723	0.012846148	0.029067852	533	533
C15orf24	0.246844535	7.69E-09	8.88E-08	533	533
C15orf26	-0.016170729	0.709536879	0.782622891	533	478
C15orf27	0.14619793	0.000710424	0.002361325	533	533
C15orf28	-0.03306564	0.446181965	0.552662503	533	521
C15orf29	-0.019363309	0.655576308	0.738776666	533	533
C15orf2	-0.083114786	0.055153134	0.100855591	533	353
C15orf32	0.022728877	0.600575865	0.691966689	533	26
C15orf33	0.06502158	0.133821175	0.211236479	533	531
C15orf34	0.047356524	0.275116348	0.377694801	533	532
C15orf37	0.148993472	0.000558542	0.001906153	533	533
C15orf38	-0.061429064	0.156714556	0.240170955	533	533
C15orf39	-0.095317632	0.027776822	0.056481031	533	533
C15orf40	0.354200176	3.37E-17	3.13E-15	533	533
C15orf41	0.100048201	0.020878848	0.044207193	533	532
C15orf42	-0.105653574	0.014674704	0.032590873	533	533
C15orf43	-0.011252927	0.795486898	0.849286112	533	18
C15orf44	0.101186618	0.019460524	0.041659201	533	533
C15orf48	-0.07421744	0.086936978	0.147524944	533	532
C15orf50	0.03950651	0.362668179	0.470102098	533	414
C15orf51	0.068280509	0.115368438	0.187014502	533	528
C15orf52	0.072778107	0.093250556	0.15664011	533	533
C15orf53	-0.019404611	0.654889109	0.738237966	533	367
C15orf54	-0.05980692	0.167974106	0.254123077	533	511
C15orf55	0.147281351	0.000647513	0.002170833	533	201
C15orf56	0.000391283	0.99280936	0.994387831	533	430
C15orf57	0.231496231	6.46E-08	5.99E-07	533	533
C15orf58	0.120257705	0.005436867	0.013965571	533	533
C15orf59	0.191503891	8.50E-06	4.73E-05	533	532
C15orf5	-0.009293768	0.830497011	0.876634469	533	337
C15orf60	-0.038035425	0.380828089	0.488796296	533	109
C15orf61	0.373951444	3.91E-19	7.30E-17	533	533
C15orf62	0.119452757	0.005758954	0.014688102	533	533
C15orf63	0.217867183	3.79E-07	2.93E-06	533	533
C16orf11	0.084377006	0.051547439	0.095325643	533	165
C16orf13	0.180065774	2.89E-05	0.000140808	533	533
C16orf3	0.013774114	0.75103981	0.814866067	533	505
C16orf42	0.249982581	4.89E-09	5.93E-08	533	533
C16orf45	0.078448007	0.070350006	0.123729347	533	533
C16orf46	0.020209365	0.641557984	0.72699086	533	532
C16orf48	0.203423887	2.19E-06	1.42E-05	533	533
C16orf52	-0.000975708	0.982070576	0.986564737	533	533
C16orf53	0.228750491	9.31E-08	8.31E-07	533	533
C16orf54	-0.091287449	0.035118668	0.068807194	533	533
C16orf55	0.165586979	0.000122814	0.000504648	533	533
C16orf57	-0.079020972	0.068317165	0.120532621	533	533
C16orf58	0.226166018	1.31E-07	1.13E-06	533	533
C16orf59	0.048841572	0.26032648	0.361701118	533	532
C16orf5	0.213589603	6.46E-07	4.71E-06	533	533
C16orf61	0.232563745	5.60E-08	5.29E-07	533	533
C16orf62	0.195192752	5.64E-06	3.29E-05	533	533
C16orf63	0.113403071	0.008782038	0.021065813	533	533
C16orf68	0.175443256	4.65E-05	0.000213883	533	533
C16orf70	0.219490193	3.09E-07	2.43E-06	533	533
C16orf71	0.126849989	0.003351178	0.009196352	533	533
C16orf72	-0.237760293	2.76E-08	2.80E-07	533	533
C16orf73	0.076350705	0.078217093	0.135079104	533	372
C16orf74	0.028180402	0.516211308	0.61968044	533	533
C16orf75	0.036178905	0.404525124	0.512108891	533	533
C16orf78	0.012486578	0.773645711	0.83267079	533	41
C16orf79	0.114935915	0.007905505	0.01929617	533	530
C16orf7	0.257490321	1.61E-09	2.19E-08	533	533
C16orf80	0.228337589	9.83E-08	8.73E-07	533	533
C16orf81	-0.085707493	0.047961891	0.089582485	533	371
C16orf82	0.013207021	0.760971577	0.822719405	533	116
C16orf86	0.306134714	5.00E-13	1.61E-11	533	533
C16orf87	-0.023727225	0.584669772	0.678429628	533	533
C16orf88	0.13979806	0.00121296	0.003788668	533	533
C16orf89	0.131562385	0.002338735	0.006741001	533	528
C16orf90	-0.007989319	0.853999615	0.89460498	533	130
C16orf91	0.160945979	0.000190452	0.000739611	533	533
C16orf92	0.016535066	0.703298633	0.777504642	533	66
C16orf93	0.146660171	0.000682921	0.002278927	533	533
C17orf100	0.2946418	3.89E-12	1.01E-10	533	533
C17orf101	0.253223773	3.04E-09	3.87E-08	533	533
C17orf102	-0.075771689	0.080510535	0.138352388	533	453
C17orf103	0.209910025	1.01E-06	7.07E-06	533	533
C17orf104	0.110026132	0.011024908	0.025589185	533	533
C17orf105	-0.010608218	0.806966246	0.858359674	533	61
C17orf106	0.263106203	6.87E-10	1.01E-08	533	533
C17orf107	0.026619613	0.539726035	0.640585054	533	533
C17orf108	0.209495721	1.06E-06	7.39E-06	533	533
C17orf28	0.016663677	0.70110126	0.775841263	533	533
C17orf37	0.294126441	4.26E-12	1.09E-10	533	533
C17orf39	0.068267706	0.115436811	0.187095246	533	533
C17orf42	0.164537788	0.00013576	0.000549334	533	533
C17orf44	0.102995319	0.017379575	0.037725299	533	533
C17orf46	-0.119794371	0.005620224	0.014385232	533	491
C17orf47	0.164256399	0.000139444	0.00056266	533	512
C17orf48	0.158403586	0.000240988	0.000908392	533	533
C17orf49	0.089761051	0.038301564	0.074064386	533	533
C17orf50	0.072029605	0.09667596	0.16155937	533	280
C17orf51	-0.080344108	0.063806388	0.11393029	533	533
C17orf53	-0.025283658	0.560269489	0.658032662	533	533
C17orf54	0.030946698	0.475874592	0.580629215	533	184
C17orf55	0.246187998	8.45E-09	9.68E-08	533	527
C17orf56	0.172739917	6.10E-05	0.000271917	533	533
C17orf57	-0.013552155	0.754922291	0.818357746	533	533
C17orf58	0.109299482	0.011569201	0.026638895	533	533
C17orf59	0.331591701	3.81E-15	2.02E-13	533	533
C17orf60	-0.031921149	0.462087284	0.567966439	533	533
C17orf61	0.293045552	5.14E-12	1.30E-10	533	533
C17orf62	0.02133524	0.623099866	0.711998084	533	533
C17orf63	-0.179173839	3.17E-05	0.000152491	533	533
C17orf64	0.116611069	0.007037701	0.017463444	533	443
C17orf65	0.135709132	0.001687909	0.005075561	533	533
C17orf66	-0.037258224	0.390643188	0.497849035	533	364
[truncated: 18,160 more rows]
